# Supplementary material for: CBX2 identified as driver of anoikis escape and dissemination in high grade serous ovarian cancer
Source: Oncogenesis. 2018 Nov 26;7(11):92. doi: 10.1038/s41389-018-0103-1 (PMC6255906; doi:10.1038/s41389-018-0103-1)
Supplement: Supplementary file 6 — Supplementary Table 1 [file 41389_2018_103_MOESM6_ESM.xlsx]

## Sheet: T1 CBX2_RPPA
Supplemenatry Table 1, Wheeler and Watson et al 2018
Protein	σ in unaltered group	Log Ratio	p-Value	q-Value	Tendency in CBX2 High Tumors
TGM2	0.5	-0.27	2.535e-05	0.005247	Under-expressed
PEA15	0.4	-0.31	8.807e-05	0.009115	Under-expressed
FOXO3_PS318_S321	0.27	-0.16	0.0005679	0.0318	Under-expressed
SCD	0.76	0.27	0.0007264	0.0318	Over-expressed
INPP4B	0.38	-0.25	0.0007682	0.0318	Under-expressed
EIF4G1	0.67	0.37	0.0009563	0.033	Over-expressed
EIF4EBP1_PS65	0.24	0.18	0.001393	0.0412	Over-expressed
