# Supplementary material for: CBX2 identified as driver of anoikis escape and dissemination in high grade serous ovarian cancer
Source: Oncogenesis. 2018 Nov 26;7(11):92. doi: 10.1038/s41389-018-0103-1 (PMC6255906; doi:10.1038/s41389-018-0103-1)
Supplement: Supplementary file 7 — Supplementary Table 2 [file 41389_2018_103_MOESM7_ESM.xlsx]

## Sheet: T2 Patient-derived lysates
Supplemenatry Table 2, Wheeler and Watson et al 2018
Clinical characteristics of patient-derived protein lysates
Label	Specimen	Pathologic Diagnosis	Indication for surgery	Clinical diagnosis	Surgical findings (when relevant)	Surgical outcome	CBX2 status
FTE (952)	Normal fallopian tube	HGSC, right fallopian tube not involved	Left adnexal mass, left hydroureter and hydronephrosis	Stage IIIC high grade serous ovarian cancer, recurrent	Bilateral adnexal masses 4x5 cm on the right and 8x10cm on the left. Significant retroperitoneal tumor burden, left greater than right necessitating aggressive dissection and ligation of internal iliac artery to remove tumor. Per pathology report: right fallopian tube NOT INVOLVED with HGSOC	Optimal debulking to <1cm residual disease	Faint
FTE (968)	Normal fallopian tube	Endometrioid, endometrial adenocarcinoma, FIGO grade 1	Endometrial adenocarcinoma diagnosed on biopsy	Stage IA Endometrioid, endometrial adenocarcinoma, FIGO Grade I	Mildly enlarged uterus, normal-appearing right fallopian tube and ovary. Previous surgically absent left fallopian tube and ovary. There was no disease noted in the pelvis.	Not applicable.	Faint
FTE (1008)	Normal fallopian tube	Lipoleiomyomata, bilateral fallopian tubes without histopathologic abnormality	Incidentally found 20cm right adnexal mass on CT scan	Benign pelvic mass	Enlarged, approximately 20 x 20 cm retroperitoneal mass arising within the broad ligament attached to the uterus. Both ovaries and fallopian tubes were normal bilaterally. Extensive retroperitoneal fibrosis, necessitating complete ureterolysis.	Optimal debulking	Faint
Benign (982)	Normal ovary	Uterus, cervix, and bilateral ovaries and fallopian tubes negative for malignancy	Malignant cells on pap smear	Negative for malignancy.	Uterus slightly enlarged and globular. Significant intra-abdominal adhesions. *No specific mention of ovaries in findings	Not applicable	Faint
HGSC (905)	Omentum	HGSC	Inflamed gallbladder, omental cake, and adnexal masses suspicious for ovarian cancer	Stage IVB high grade serous ovarian carcinoma, recurrent	Extensive approximately 30 x 20 x 10 cm omental cake incorporating the infracolic and gastrocolic omentum, removed completely. Splenic hilar tumor and distal pancreatic surface tumor, removed completely with splenectomy and distal pancreatectomy. Diffuse intraabdominal mesenteric and peritoneal masses up to 4 cm in size, debulked with the use of argon beam to less than 1 cm thickness of the remov…	Optimal debulking to < 1cm, however residual consisted of thousands of less than 1 cm diffuse peritoneal and mesenteric nodules, as well as areas of plaque which had been debulked to less than 1 cm thickness, but nonetheless consisted of plaque-like disease.	Bright
HGSC (930)	Tumor/ovary	HGSC	Adnexal masses, concerning for ovarian cancer	Stage IVB high grade serous ovarian cancer, recurrent	Bilateral adnexal masses, left with surface involvement with a tumor process, approximately 10 cm in size. The right approximately 15 cm in size and mostly cystic. Small volume intraabdominal ascites, approximately 50 cc. The right hemidiaphragm infiltration approximately 3 to 4 cm thick and across an approximately 10 cm area making it difficult to remove without complete diaphragmatic resection.…	Poor candidate for primary debulking given extensive right diaphragmatic disease. Underwent optimal cytoreduction to R0 after 3 cycles of neoadjuvant chemotherapy	Bright
HGSC (945)	Tumor/omentum/ovary	HGSC	Pelvic mass, ascites, and carcinomatosis concerning for ovarian cancer	Stage IIIC high grade serous ovarian cancer, recurrent	Approximately 2 L of ascites. Omental disease with numerous peritoneal-based lesions, the majority less than 1 cm and those greater than 1 cm debulked to less than 1 cm residual volume. Tumor roll in the omentum approximately 15 cm x 9 cm and 4 cm, debulked to less than 1 cm residual. Bilateral adnexal masses, approximately 10 cm on the left and approximately 4 cm on the right, densely adherent i…	Optimal debulking to <1cm, however innumerable miliary disease on the bilateral diaphragms and peritoneal surfaces	Moderate
HGSC* (966)	Tumor/ovary	HGSC	Abdominal distension, bilateral adnexal masses	Stage IIIC high grade serous ovarian cancer, recurrent	Bilateral adnexal masses the right was approximately 10 to 12 cm, left approximately 6 cm. There were multiple small nodules within the omentum that appeared to be tumor. There was an approximately 2 cm nodule on the cecum that was sitting outside of the pelvis. There was a centimeter nodule sitting on the lower rectum in the pelvis, multiple subcentimeter nodules located in the lower abdomen, an…	Optimal primary debulking to R0	Moderate
HGSC (995)	Tumor/ovary	HGSC	Omental caking and adnexal masses suspicious for ovarian cancer.	Stage IIIC high grade serous ovarian cancer	Omental mass 20 x 10 x 5 cm thick removed completely with omentectomy, bilateral adnexal masses approximately 6 x 7 cm bilaterally, removed completely. Uterus slightly enlarged with an estimated weight of approximately 250 grams, removed completely, posterior carpets of peritoneal disease removed completely, with posterior cul-de-sac peritoneal stripping with argon beam to remove residual tumor i…	Optimal debulking to < 0.5cm	moderate
HGSC (952)	Tumor/ovary	HGSC	Left adnexal mass, left hydroureter and hydronephrosis	Stage IIIC high grade serous ovarian cancer, recurrent	Bilateral adnexal masses 4x5 cm on the right and 8x10cm on the left. Significant retroperitoneal tumor burden, left greater than right necessitating aggressive dissection and ligation of internal iliac artery to remove tumor.	Optimal debulking to <1cm residual disease	Bright
HGSC (1003)	Tumor/ovary	HGSC	Bilateral adnexal masses	Stage IIIC high grade serous carcinoma of the fallopian tube	Extensive omental caking and adhered pelvis likely due to tumor with obliteration of the posterior cul-de-sac and the anterior cul-de-sac. Minimal normal tissue was able to be identified. Diaphragmatic studding and extensive miliary tumor disease along the mesentery of the small and large bowel. Otherwise, no obvious large tumor nodules were noted, and there was no lymphadenopathy.	Optimal debulking to < 0.5 cm	Faint - moderate
Other histotype (953)	Tumor/omentum	Low grade serous carcinoma	Flank pain, adnexal mass	Stage IV low grade serous ovarian cancer, recurrent	Bilateral adnexal masses as described on CT scan, with omental masses adherent to the uterus and the adnexal masses completely resected. The omentum had multiple areas of confluent tumor 3 to 4 x 4 cm in diameter, as well as multiple other peritoneal based lesions measuring anywhere between 1 to 4 cm and numbering approximately 100 or so. These were all completely removed and/or debulked with the…	Optimal primary debulking to R0	Faint
Other histotype (950)	Tumor/ovary	Carcinosarcoma	Pelvic mass in setting of carcinoma of unknown origin	Stage IVB carcinosarcoma of the ovary	Enlarged, approximately 8 to 10 cm, multicystic and solid complex right adnexal mass that was densely adherent to the bladder, as well as an enlarged complex adnexal mass of the left ovary that was densely adherent to the left pelvic sidewall. Pelvic and periaortic lymph node beds were palpated, with no adenopathy demonstrated. Omentum had minimal tissue and fat, with no visible disease. The live…	Delayed optimal primary debulking to R0	Negative
Other histotype (991)	Tumor/ovary	Carcinosarcoma	Small bowel obstruction, new diagnosis carcinosarcoma	Stage IIIC ovarian carcinosarcoma	Omental cake, approximately 7 x 8 cm x approximately 4 cm thick, removed completely. Right adnexal mass, approximately 4 x 5 cm, with adhesions of the terminal ileum and cecum to the area of the mass causing upstream bowel obstruction, removed completely and debulked with Argon beam coagulator to less than 1 to 2 mm residual. Plaque of tumor in the deep pelvis reduced to approximately 1 to 2 mm p…	Optimal debulking to 1-2mm	Negative
Other histotype (993)	Tumor/ovary	Mucinous adenocarcinoma, intestinal type, primary tumor site: right ovary	Ascites, bloating, cytology positive for adenocarcinoma	Stage IIIC mucinous adenocarcinoma of the ovary	Darksih brown ascites drained, approximately 9 liters. Enlarged bilateral adnexal masses. Uterus was small; however, there was prior disease to the anterior cul-de-sac, and the bladder posteriorly in the cul-de-sac. There was evidence of some inflammation, as well as possible previous disease that was treated by chemotherapy. There was then an approximate 2 cm nodule on the omentum that was taken…	Optimal tumor debulking	Faint
HGSC* (966)	Tumor/ovary	HGSC	Abdominal distension, bilateral adnexal masses	Stage IIIC high grade serous ovarian cancer, recurrent	Bilateral adnexal masses the right was approximately 10 to 12 cm, left approximately 6 cm. There were multiple small nodules within the omentum that appeared to be tumor. There was an approximately 2 cm nodule on the cecum that was sitting outside of the pelvis. There was a centimeter nodule sitting on the lower rectum in the pelvis, multiple subcentimeter nodules located in the lower abdomen, an…	Optimal primary debulking to R0	Moderate
