# Supplementary material for: CBX2 identified as driver of anoikis escape and dissemination in high grade serous ovarian cancer
Source: Oncogenesis. 2018 Nov 26;7(11):92. doi: 10.1038/s41389-018-0103-1 (PMC6255906; doi:10.1038/s41389-018-0103-1)
Supplement: Supplementary file 8 — Supplementary Table 3 [file 41389_2018_103_MOESM8_ESM.xlsx]

## Sheet: T3 TMA
Supplemenatry Table 3, Wheeler and Watson et al 2018
Clinical characteristics of matched tissue microarray
Age at diagnosis	Stage at diagnosis	Pathologic diagnosis	PDS vs NACT	% Positive Stain Primary	% Positive Stain Lymph node	% Positive Stain Metastasis
No clinical data available				0.365084	0.220862	0.274407
No clinical data available				0.206792	0.269317	0.330568
No clinical data available				No primary	No primary	0.45853
36	IV	[Serous carcinoma, FIGO Grade III per clinical documentation]	PDS (optimal)	0.343041	0.531445	0.10745
59	IIIC	Papillary serous carcinoma	PDS (optimal)	0.50227	0.292251	0.24208
84	IIIC	Papillary serous carcinoma	PDS (optimal)	0.328366	0.239071	0.186603
46	IIIC	Papillary serous carcinoma	PDS (optimal)	0.144025	0.267634	0.155532
73	IIIC	Serous carcinoma, FIGO Grade III	PDS (optimal)	0.0696102	n/a	0.187217
No clinical data available				0.326034	0.501648	n/a
67	IIIC	Poorly differentiated high-grade (FIGO III) multifocal serous cystadenocarcinoma	PDS (optimal)	0.267515	n/a	0.138794
39	IV	Moderate to poorly differentiated serous papillary cystoadenocarcinoma (FIGO III)	PDS (optimal)	0.302443	0.236209	0.307787
44	IIIC	Serous carcinoma, FIGO grade III	PDS (optimal)	0.0276746	0.0342661	0.114943
50	IIIC	Papillary serous carcinoma, high grade	PDS (optimal)	0.149569	n/a	0.1252
63	IIIC	Poorly differentiated serous carcinoma	PDS (optimal)	n/a	0.1682	n/a
54	IIIC	Serous carcinoma (FIGO Grade III)	PDS (optimal)	0.33469	0.0952757	0.310303
74	IIIC	Poorly differentiated serous carcinoma, Grade III	PDS (optimal)	n/a	0.134305	0.277831
66	IVA	Serous carcinoma, Grade III	PDS (optimal)	0.190717	0.341999	0.0276493
No clinical data available				0.192695	0.278132	0.1752
54	IIIC	High grade serous carcinoma	PDS (optimal)	0.316737	0.285095	0.2501
50	IIIC	Poorly differentiated serous carcinoma	PDS (optimal)	0.271696	0.457782	0.2594
60	IVB	High grade serous carcinoma	PDS (suboptimal)	0.2351	0.185784	0.240855
51	IIIC	High grade serous papillary carcinoma	PDS (optimal)	0.676565	0.381	0.3335
66	IVB	High grade serous carcinoma	PDS (optimal)	0.429468	0.509868	0.3212
70	IVA	Poorly differentiated serous carcinoma	PDS (suboptimal)	0.1581	n/a	0.2321
63	IIIC	High grade serous carcinoma	PDS (suboptimal)	0.3687	n/a	0.2552
