# Supplementary material for: CBX2 identified as driver of anoikis escape and dissemination in high grade serous ovarian cancer
Source: Oncogenesis. 2018 Nov 26;7(11):92. doi: 10.1038/s41389-018-0103-1 (PMC6255906; doi:10.1038/s41389-018-0103-1)
Supplement: Supplementary file 9 — Supplementary Table 4 [file 41389_2018_103_MOESM9_ESM.xlsx]

## Sheet: T4_Pathways
Supplemenatry Table 4, Wheeler and Watson et al 2018
Genes	CBX2 Spearman Correlation (r)		EMT Genes	CBX2 Spearman Correlation (r)	Signifcantly Correlated to CBX2		AUTOPHAGY Genes	CBX2 Spearman Correlation (r)	Signifcantly Correlated to CBX2		STEMNESS Genes	CBX2 Spearman Correlation (r)	Signifcantly Correlated to CBX2		APOPTOSIS Genes	CBX2 Spearman Correlation (r)	Signifcantly Correlated to CBX2
SBK1	0.41909		ZNF703	0.233739	Yes		ATG9B	0.243993	Yes		FOXC2	0.223111	Yes		CTSH	-0.17873	Yes
MAPK4	0.394888		NOG	0.233044	Yes		CALCB	0.305427	Yes		SHC4	0.179828	Yes		CLU	-0.178968	Yes
HAPLN4	0.392841		HMGA2	0.207815	Yes		CTSD	-0.181606	Yes		SEMA6B	0.24891	Yes		TNFSF10	-0.230437	Yes
TPPP2	0.384109		PHLDB2	-0.210055	Yes		SLC35B3	-0.204362	Yes		ZNF703	0.233739	Yes		TNFSF12	-0.184961	Yes
ADAM11	0.380004		NKX2-1	0.292825	Yes		MYLK	-0.241974	Yes		TACSTD2	-0.151303	Yes		BMF	0.197229	Yes
IGDCC3	0.373615		AGER	0.272679	Yes		TMEM59	-0.214774	Yes		SEMA4G	0.222092	Yes		THBS1	-0.227689	Yes
DPF1	0.369554		FGF8	0.25243	Yes		SPATA18	-0.188372	Yes		SOX4	0.154002	Yes		MSX1	0.150417	Yes
ARID3C	0.362772		SIX2	0.23291	Yes		TP53INP1	-0.214854	Yes		PHLDB2	-0.210055	Yes		LGALS9	-0.24038	Yes
CRIP3	0.361487		CITED1	0.224525	Yes		VPS37D	0.324956	Yes		HMGA2	0.207815	Yes		TP53INP1	-0.214854	Yes
NOTUM	0.360819		SMO	0.217194	Yes		HAP1	0.180156	Yes		NOG	0.233044	Yes		RIPK3	-0.204952	Yes
CBX8	0.359169		TRIM28	0.201223	Yes		ADAMTS7	0.258991	Yes		SOX11	0.187084	Yes		PLA2G6	0.159904	Yes
DRAXIN	0.357367		MAD2L2	0.173597	Yes		STK32A	0.181358	Yes		EDNRA	-0.165117	Yes		IL20RA	-0.175752	Yes
KRT78	0.355369		SALL1	0.156684	Yes		DKKL1	0.306574	Yes		CYP26C1	0.151802	Yes		PYCARD	-0.159102	Yes
ST8SIA3	0.354494		VASN	0.155883	Yes		LRRK2	-0.281929	Yes		GATA2	0.19634	Yes		TP73	0.25992	Yes
GAB4	0.353218		MSX1	0.150417	Yes		LENG9	0.198626	Yes		MYCN	0.194161	Yes		ZNF205	0.261232	Yes
ZCCHC3	0.353134		PHLDB1	0.150412	Yes		TCIRG1	-0.183329	Yes		DCT	0.285799	Yes		SERINC3	-0.266249	Yes
SLC39A5	0.351193		SNAI2	-0.171182	Yes		DPF3	0.173134	Yes		PDGFRA	-0.211337	Yes		FAS	-0.235699	Yes
PKMYT1	0.350242		COL1A1	-0.1821	Yes		DRAM2	-0.2737	Yes		GBX2	0.229441	Yes		TRADD	-0.191962	Yes
SLC25A53	0.350002		EFNA1	-0.182896	Yes		ALPK1	-0.227117	Yes		A2M	-0.211388	Yes		GSK3A	0.187438	Yes
KMT5C	0.349646		HGF	-0.186369	Yes		OBSCN	0.171322	Yes		CD34	-0.183105	Yes		CASP8	-0.210715	Yes
MYH7	0.34686		LIMS1	-0.191225	Yes		WDFY3	-0.17905	Yes		NRP1	-0.153965	Yes		MAPK9	-0.162444	Yes
MPP2	0.34162		HIF1A	-0.198426	Yes		FAM131B	0.156484	Yes		MSX1	0.150417	Yes		CYLD	-0.287724	Yes
IGF2BP1	0.340249		TGFB1	-0.202918	Yes		PACS2	0.150599	Yes		PTPRC	-0.32952	Yes		PLAUR	-0.185776	Yes
SLC7A3	0.339751		SDCBP	-0.215505	Yes		PIK3CB	-0.325024	Yes		RNF43	0.156784	Yes		PEA15	-0.182811	Yes
ANGPTL8	0.339682		DAB2	-0.245303	Yes		PIK3CA	-0.211602	Yes		SHH	0.231986	Yes		NCK1	-0.195631	Yes
CERS1	0.337126		TGFBR2	-0.272117	Yes		UBC	-0.158597	Yes		SDCBP	-0.215505	Yes		BCL10	-0.179637	Yes
SLIT1	0.337038		HEYL	0.145749	No		TMEM74	0.161503	Yes		LRRK2	-0.281929	Yes		MLLT11	0.163774	Yes
TEX45	0.336968		TCF15	0.130176	No		CTSB	-0.258833	Yes		ZEB1	-0.187971	Yes		WWOX	0.163316	Yes
ELAVL3	0.335237		SERPINB3	0.123931	No		PSEN1	-0.155754	Yes		VANGL2	0.323765	Yes		YWHAH	-0.259253	Yes
CAMKV	0.335146		NOTCH1	0.113437	No		XBP1	-0.19817	Yes		SEMA6C	0.282624	Yes		SIVA1	0.156635	Yes
COL20A1	0.334966		FUZ	0.100821	No		STAT2	-0.252584	Yes		COL1A1	-0.1821	Yes		NOX1	0.196475	Yes
LIM2	0.334647		BMP2	0.0964378	No		SQSTM1	-0.21118	Yes		SEMA4B	0.162935	Yes		MCL1	-0.245851	Yes
GPR179	0.33412		BAMBI	0.0915607	No		LAMP2	-0.203397	Yes		SMO	0.217194	Yes		PIAS4	0.210693	Yes
FAM171A2	0.334064		BMP7	0.0685061	No		RRAGC	-0.18471	Yes		ACVR1	-0.182233	Yes		INCA1	0.320249	Yes
POU3F2	0.33391		HPN	0.0665072	No		PPARGC1A	0.168997	Yes		DMRTA2	0.299618	Yes		TFAP4	0.279267	Yes
NKAIN1	0.333738		OLFM1	0.0131513	No		LAMTOR3	-0.173821	Yes		VASN	0.155883	Yes		E2F1	0.248274	Yes
SIX6	0.333284		AXIN2	-0.00315041	No		NPC1	-0.174601	Yes		NKX2-5	0.268822	Yes		INHBA	-0.150103	Yes
C10ORF71	0.332659		MSX2	-0.00697342	No		VAMP8	-0.189069	Yes		NUMB	-0.167836	Yes		JAK2	-0.283422	Yes
SPATA31B1P	0.332318		SFRP1	-0.0131394	No		WIPI1	-0.253058	Yes		SEMA4F	0.154127	Yes		TNFRSF10A	-0.17359	Yes
SH2D5	0.331979		FZD7	-0.0472524	No		MFN1	-0.228893	Yes		SNAI2	-0.171182	Yes		STK3	-0.200213	Yes
DOT1L	0.330773		HAS2	-0.0563169	No		MLST8	0.162089	Yes		TBX2	0.157384	Yes		YWHAZ	-0.195974	Yes
YJEFN3	0.330341		BMP4	-0.0577137	No		CHMP3	-0.17882	Yes		FZD9	0.280773	Yes		S100A9	-0.159508	Yes
BRSK2	0.328949		CRB2	-0.0668714	No		ANXA7	-0.200233	Yes		MECOM	0.150173	Yes		NKX3-1	0.283331	Yes
LINC01341	0.32874		WNT11	0.138283	No		VMP1	-0.226548	Yes		NUMBL	0.18964	Yes		TP63	0.185204	Yes
FLRT1	0.328705		EZH2	0.138212	No		STX12	-0.300988	Yes		TGFB1	-0.202918	Yes		AGT	0.0688175	No
BRSK1	0.328173		FOXA2	0.133425	No		NBR1	-0.182381	Yes		VAX1	0.294861	Yes		TIMP3	-0.0935926	No
SELENOV	0.328019		ALX1	0.12779	No		ATG4D	0.194668	Yes		PHLDB1	0.150412	Yes		SFRP1	-0.0131394	No
DMRTC1	0.327749		LOXL3	0.126406	No		CALCOCO2	-0.223387	Yes		SOX10	0.269012	Yes		INHBB	-0.118573	No
RSPO4	0.327602		HDAC2	0.123507	No		OPTN	-0.160503	Yes		TGFBR2	-0.272117	Yes		PRKCD	-0.0824728	No
FAM57B	0.325545		BCL9L	0.120143	No		SLC37A4	0.177783	Yes		LIMS1	-0.191225	Yes		HRK	0.137038	No
EME2	0.325294		WNT16	0.0911947	No		VPS37B	0.150262	Yes		EFNA1	-0.182896	Yes		NFATC4	0.0327221	No
VPS37D	0.324956		FOXA1	0.0749348	No		PLEKHM1	-0.173019	Yes		JARID2	0.215877	Yes		TPD52L1	0.0325651	No
JPH4	0.324907		LRP6	0.0747706	No		ATG2B	-0.152586	Yes		STAT1	-0.212481	Yes		GSN	-0.0952201	No
KRT34	0.324604		FAM83D	0.0648585	No		ATG4C	-0.231178	Yes		ECE2	0.23788	Yes		SFN	-0.0312343	No
TMEM145	0.324547		CUL7	0.0633483	No		HIST1H3A	0.16444	Yes		MAD2L2	0.173597	Yes		PPIF	-0.0176401	No
SLC30A3	0.324434		TRIM62	0.0626673	No		IFI16	-0.226676	Yes		CX3CR1	-0.266587	Yes		RET	0.0881814	No
TBC1D28	0.324322		TMEM100	0.0599056	No		ATP13A2	0.153376	Yes		ZIC3	0.210142	Yes		S100A8	-0.149043	No
HS3ST6	0.324147		LEF1	0.053007	No		CTSA	-0.237132	Yes		GPC3	0.195166	Yes		ATF3	-0.083681	No
PLA2G12B	0.324015		ADAM15	0.0527226	No		SH3GLB1	-0.2492	Yes		HTR2B	-0.175897	Yes		BIK	-0.130265	No
VANGL2	0.323765		HEY1	0.0475685	No		BECN1	-0.209279	Yes		POLR2K	-0.159124	Yes		BBC3	0.0999333	No
ADCY1	0.323472		SNAI1	0.0449442	No		RAB1A	-0.198207	Yes		NFE2L2	-0.17251	Yes		NACC2	0.100021	No
VRTN	0.323116		DAB2IP	0.0431726	No		ATG4A	-0.162252	Yes		TRIM28	0.201223	Yes		BCAP31	-0.0642571	No
NR0B2	0.322685		HNRNPAB	0.0426605	No		SNX14	-0.184445	Yes		EPAS1	-0.227468	Yes		PPP1R13B	0.0152751	No
NTSR1	0.322635		STRAP	0.0414948	No		RPTOR	0.169764	Yes		NKX2-1	0.292825	Yes		ITM2C	0.111379	No
CELA2A	0.322126		DACT3	0.0351323	No		SNAP29	-0.155325	Yes		MAPK1	-0.205791	Yes		MOAP1	-0.0825332	No
DNMT3L	0.321915		SMAD3	0.0339378	No		RAB7A	-0.167077	Yes		MEF2C	-0.290094	Yes		BCL2L11	0.0293692	No
TBKBP1	0.321817		TCF7L2	0.030967	No		VPS4B	-0.20661	Yes		SEMA6A	0.173495	Yes		SKIL	-0.116305	No
UROC1	0.321754		HEY2	0.0305908	No		TRIM5	-0.1709	Yes		FGF8	0.25243	Yes		CTNNA1	-0.00529134	No
APOA2	0.321577		GATA3	0.0228692	No		STAM2	-0.220191	Yes		DAB2	-0.245303	Yes		FIS1	0.0141071	No
GABRQ	0.321464		WNT4	0.0211196	No		HGS	0.162951	Yes		HIF1A	-0.198426	Yes		RPS3	0.000408451	No
TMEM59L	0.321141		CLASP1	0.019699	No		CHMP2B	-0.207386	Yes		ZEB2	-0.26253	Yes		SLC9A3R1	-0.031438	No
CPN1	0.321123		PAX8	0.0164454	No		ATG7	-0.208027	Yes		KDM1A	0.15356	Yes		HTRA2	0.0440102	No
ITGA2B	0.320973		EPB41L5	0.0123889	No		ABL1	0.169221	Yes		AGER	0.272679	Yes		TRAF7	0.0943318	No
PHLDB3	0.320968		GSC	0.00140941	No		FANCC	0.202153	Yes		STAT3	-0.228782	Yes		FAM162A	0.0452214	No
KLF1	0.320891		SOX9	-0.00239667	No		C9orf72	-0.167097	Yes		FGF7	-0.200436	Yes		DAB2IP	0.0431726	No
FLJ42258	0.320723		GSK3B	-0.0109721	No		CISD2	-0.204794	Yes		NRG1	0.22502	Yes		SIAH1	-0.0441602	No
ZAR1	0.320486		DAG1	-0.012948	No		REP15	-0.163659	Yes		DOCK7	-0.180902	Yes		NF1	-0.0569637	No
GAS8-AS1	0.320339		OVOL2	-0.0161057	No		ANXA5	-0.153653	Yes		CORO1C	-0.184751	Yes		SIRT1	0.0374528	No
NUTM2A	0.320327		WNT2	-0.0184861	No		SNRPF	0.213349	Yes		SIX2	0.23291	Yes		DDIT3	-0.102857	No
INCA1	0.320249		WNT5A	-0.0190392	No		TOMM40	0.157956	Yes		WNT3	0.290385	Yes		PDIA3	-0.0763434	No
KRTAP10-3	0.320195		WT1	-0.0212095	No		ATG3	-0.20533	Yes		PDX1	0.168107	Yes		BCL2L14	-0.0169815	No
APOA4	0.319678		LOXL2	-0.0352459	No		LARP1B	-0.174529	Yes		PRRX1	-0.157991	Yes		PTEN	-0.0970527	No
ATOH7	0.31909		POFUT2	-0.0356141	No		FGF7	-0.200436	Yes		NODAL	0.267561	Yes		RBCK1	-0.0626683	No
SPSB4	0.318487		CLASP2	-0.0363356	No		NEFM	0.236995	Yes		ZSCAN10	0.17713	Yes		PINK1	-0.0419546	No
SLC5A2	0.31839		BASP1	-0.0384213	No		S100A9	-0.159508	Yes		TP63	0.185204	Yes		CRADD	-0.0663902	No
LCN15	0.318206		SMAD7	-0.0385283	No		PHYHIP	0.214654	Yes		SEMA3C	-0.215013	Yes		FADD	-0.0448191	No
INSM1	0.318105		FOXF2	-0.0389553	No		CA7	0.241365	Yes		WNT10B	0.259438	Yes		PLEKHF1	-0.147152	No
LINC00311	0.317826		EPHA3	-0.0452404	No		DRAM1	-0.210302	Yes		HGF	-0.186369	Yes		DEDD2	0.126617	No
TBX1	0.317599		TGFB2	-0.0452789	No		GABRA5	0.19568	Yes		TERT	0.286613	Yes		BAD	0.0489563	No
NOL4	0.31694		TGFBR1	-0.0554621	No		STOM	-0.186139	Yes		SALL1	0.156684	Yes		NCK2	0.0550086	No
RAPSN	0.316872		GCNT2	-0.0563384	No		HIST1H3F	0.174316	Yes		TBX1	0.317599	Yes		DAPK3	0.0516568	No
GNG3	0.316784		SMAD4	-0.0569843	No		LIX1	0.0319213	No		DRD2	0.21854	Yes		PPP2R1A	0.0529494	No
KRTAP10-1	0.316374		TWIST1	-0.0619277	No		BOC	-0.0825377	No		ALDH3A1	0.212257	Yes		PMAIP1	-0.0564214	No
GPR89B	0.316119		FGFR2	-0.0651153	No		TNIK	-0.0706783	No		OLFM1	0.0131513	No		LTBR	-0.0373676	No
PRCD	0.316054		TGFBR3	-0.0747318	No		PDK4	-0.0593905	No		BMP4	-0.0577137	No		DYNLL1	-0.0168818	No
CORT	0.315685		TGFB1I1	-0.0810941	No		MAP1LC3A	-0.0455172	No		BMP2	0.0964378	No		TNFRSF12A	-0.015042	No
ANKK1	0.315579		TGFB3	-0.0815847	No		KCNK3	0.0385349	No		AXIN2	-0.00315041	No		SMAD3	0.0339378	No
SAMD11	0.31526		SMAD2	-0.0822939	No		SLC1A3	-0.0839501	No		HEYL	0.145749	No		APAF1	-0.0359758	No
CYSRT1	0.315065		PPP2CA	-0.0846496	No		REEP2	0.126107	No		CRB2	-0.0668714	No		PARK7	-0.0149823	No
LRTM2	0.31473		GREM1	-0.0879589	No		CAPS	-0.106054	No		HPN	0.0665072	No		MAGED1	-0.0537644	No
SIX3	0.314698		ELL3	-0.0887878	No		KRT15	-0.070477	No		WNT10A	0.0312908	No		ING5	0.10531	No
TRPC2	0.314504		CTNNB1	-0.0966882	No		TP53INP2	0.0625514	No		BMP7	0.0685061	No		FBXW7	-0.123053	No
CHD5	0.314136		S100A4	-0.0970821	No		RRAGD	-0.0594656	No		SERPINB3	0.123931	No		PPP1CA	-0.0417799	No
ZBED3	0.313963		RBPJ	-0.100264	No		SLC22A3	0.0773545	No		MSX2	-0.00697342	No		HYAL2	0.119287	No
RCOR2	0.31358		SDHAF2	-0.108262	No		C1orf210	-0.0985373	No		FZD7	-0.0472524	No		TGFB2	-0.0452789	No
TBC1D3P5	0.313566		ERG	-0.119148	No		ITPKC	0.0486535	No		SEMA3A	0.0623145	No		TRIM39	-0.017646	No
FXYD2	0.313336		WWTR1	-0.122826	No		ULK1	0.132809	No		OVOL1	0.143404	No		PML	-0.10746	No
LCNL1	0.312461		EOMES	-0.1332	No		ZFYVE1	-0.127777	No		FOXO4	0.048956	No		RAD9A	0.105595	No
ZC3H18-AS1	0.311695		PBLD	-0.135474	No		VPS28	-0.128124	No		DAGLA	0.145886	No		MAL	-0.0155113	No
TCF3	0.311677		GLIPR2	-0.136529	No		TBC1D17	0.0146891	No		NRTN	0.0554167	No		BCL2L1	-0.0989622	No
HGFAC	0.311646		RTN4	-0.144733	No		ULK3	-0.00310992	No		FZD1	-0.099673	No		APOPT1	0.0643237	No
EFR3B	0.311569						CLN3	-0.00582017	No		VEGFA	0.00122648	No		STK4	-0.0810024	No
MLN	0.311563						SERPINB10	0.119587	No		SFRP1	-0.0131394	No		BID	-0.0659296	No
FAAP20	0.311322						MYOM1	0.0902075	No		ID4	0.107244	No		MFF	0.0174106	No
LCN10	0.311147						S100A8	-0.149043	No		PRICKLE1	-0.0577693	No		PPP3CC	-0.136638	No
USH1C	0.311067						MAP1A	0.136408	No		ACE	0.0617046	No		TNFRSF10B	-0.0757602	No
FKBP6	0.311052						HIST1H3E	0.0256307	No		NOTCH1	0.113437	No		MAPK8	0.0960252	No
PAQR9	0.311047						TFEB	-0.0923762	No		BAMBI	0.0915607	No		RIPK1	-0.138598	No
STMN4	0.310998						ASB2	0.0611046	No		PBX1	0.0588871	No		UBB	-0.104769	No
GJC2	0.310571						TMBIM6	-0.0965803	No		SMARCD3	-0.0897589	No		FAF1	0.0327299	No
SLC24A5	0.310564						GABARAPL1	-0.0216853	No		LAMA5	-0.00260813	No		CIDEB	-0.035645	No
GDAP1L1	0.310558						HCAR1	-0.139708	No		CHD2	-0.0639445	No		YWHAB	-0.100521	No
AMBP	0.30971						RAB24	0.0465237	No		BCL9	0.130979	No		CTSC	-0.0693928	No
MESP2	0.309633						VPS39	-0.12699	No		FUZ	0.100821	No		PPP3R1	-0.0529948	No
MAGEA2	0.309573						KCNQ1	0.0805606	No		JAG1	-0.0258646	No		BAX	0.0193657	No
CLDN19	0.309559						GMIP	-0.0637136	No		FGF2	0.117136	No		NMT1	-0.137091	No
LIPE	0.308821						WDR45	-0.0349756	No		CDK6	0.0149722	No		CASP2	0.0147676	No
MYH6	0.308309						TM9SF1	-0.0470999	No		KIT	0.0694925	No		GSK3B	-0.0109721	No
LRRC4B	0.307517						RRAGB	-0.0370432	No		ABCB1	-0.125318	No		SOD1	-0.061113	No
KDM5D	0.307336						SESN2	-0.0152502	No		HAS2	-0.0563169	No		BNIP3	-0.00715348	No
PRPF40B	0.307163						EPM2A	0.13717	No		FOLR1	-0.0269125	No		TGFBR1	-0.0554621	No
AHSG	0.307036						FIS1	0.0141071	No		FGF9	0.0916425	No		TRAF2	0.0824571	No
TMEM132E	0.306996						TECPR1	0.0177462	No		SEMA5B	0.0628013	No		PTPN2	-0.0214441	No
EPHA8	0.306599						VPS18	0.0523669	No		MYOCD	0.0722902	No		PDCD5	0.0256087	No
DKKL1	0.306574						PRKG1	-0.109082	No		NANOG	0.0131636	No		YWHAE	-0.00989025	No
OTX2	0.306546						NHLRC1	0.0862858	No		FOXP2	0.0654639	No		TP53	-0.00516788	No
GATA3-AS1	0.306517						MAP1S	0.0917347	No		CX3CL1	-0.125493	No		BAK1	-0.026798	No
IGFN1	0.30645						COX8A	0.0784084	No		SPI1	-0.132684	No		PLAGL2	0.118243	No
TH	0.306405						TECPR2	0.0297723	No		PTN	-0.00835005	No		YWHAG	0.107245	No
SLC16A11	0.306376						LAMTOR2	-0.0979149	No		HEY2	0.0305908	No		SFPQ	0.0915823	No
SAPCD2	0.306344						SLC1A4	-0.0211667	No		RET	0.0881814	No		BCLAF1	-0.104314	No
NLRP5	0.306297						RB1CC1	-0.0805411	No		GREM1	-0.0879589	No		PAK2	-0.0248482	No
WTIP	0.30619						ATG9A	0.0409907	No		NES	0.138354	No		BCL2	0.0660506	No
LMX1B	0.306143						MTMR14	-0.138305	No		FRZB	-0.0204034	No		YWHAQ	0.0794396	No
FAM27E5	0.306106						MAP3K12	-0.0421204	No		WNT11	0.138283	No		PPP2R1B	-0.0664798	No
IGSF22	0.305811						CSPG5	0.0113203	No		TGFB3	-0.0815847	No		PRKRA	0.0541984	No
DUSP9	0.305742						CLDN7	-0.14212	No		ELF5	0.138037	No		DNM1L	0.0419872	No
RP1L1	0.305685						GABARAPL2	-0.133178	No		TBX3	0.0103797	No		SRPX	-0.0724922	No
PPP1R17	0.305549						SNAPIN	-0.0291908	No		ELL3	-0.0887878	No		TFDP1	0.00133952	No
CALCB	0.305427						MYH11	-0.0699996	No		S100A4	-0.0970821	No		BMPR1B	-0.0111746	No
ANKLE1	0.305281						AMBRA1	0.0656075	No		NTF4	0.0633464	No		TP53BP2	0.0637859	No
GPC2	0.305187						RNF41	-0.00302926	No		FOXD3	0.133493	No		CAV1	-0.141914	No
FBN3	0.304968						TMEM203	0.0792222	No		HES1	0.0626007	No		LCK	-0.0578097	No
SYNGR4	0.304808						TMEM208	-0.119083	No		SEMA6D	0.125937	No		MMP9	-0.0721679	No
NPPB	0.304721						LRSAM1	0.077343	No		LOXL2	-0.0352459	No
TRPM1	0.304677						YIPF1	-0.105515	No		SEMA4A	-0.0794337	No
GNB3	0.30384						ACBD5	-0.125717	No		FOXC1	-0.0877454	No
COL18A1-AS1	0.303643						CHMP4A	-0.103353	No		WNT4	0.0211196	No
GDF7	0.303371						NTHL1	0.14912	No		RDH10	0.010457	No
LGI3	0.303224						MAP2K1	-0.120723	No		LRP5	0.0995264	No
NDST4	0.302842						MTMR3	-0.0847259	No		ALX1	0.12779	No
DBF4B	0.302821						DZANK1	0.0400685	No		FOXA1	0.0749348	No
TAL2	0.302573						PEX13	-0.113934	No		PBLD	-0.135474	No
LRFN2	0.302365						BLOC1S1	0.127344	No		LTBP3	0.0146219	No
C9ORF129	0.302353						ITGB4	-0.0985749	No		KCTD11	-0.051045	No
CDK5R1	0.302161						VPS11	-0.0701832	No		CTC1	-0.0360703	No
ATCAY	0.301917						RAB33B	-0.133346	No		ISL1	0.0423	No
CSHL1	0.301871						GABARAP	-0.047392	No		FBLN1	-0.127275	No
IL17REL	0.30168						FANCF	0.0418359	No		SIX1	0.0794629	No
ARR3	0.301639						ATG10	-0.00284761	No		FBXW4	0.00731814	No
TSPO2	0.301566						PRKAB1	0.0744024	No		POU5F1	0.00761606	No
MATN4	0.301491						ATG14	-0.0989463	No		FGFR2	-0.0651153	No
KCNJ11	0.301325						VPS33B	0.0278392	No		EPB41L5	0.0123889	No
ASPSCR1	0.301285						ATG16L2	0.0289667	No		PDGFA	0.00932263	No
CCDC157	0.30127						PINK1	-0.0419546	No		CTNNA1	-0.00529134	No
PPDPFL	0.301232						DNAAF2	0.0649014	No		OVOL2	-0.0161057	No
SPRED3	0.301138						TBC1D25	-0.0215439	No		TGFB1I1	-0.0810941	No
XKR7	0.300861						VPS16	0.0443743	No		KDM3A	-0.0119884	No
SOX21	0.30074						FUNDC2	-0.0528674	No		ALDH1A2	0.0577206	No
HAPLN2	0.300533						ATG2A	0.0951774	No		PLXNB2	-0.106818	No
KEL	0.300501						TOLLIP	-0.0773811	No		CUL7	0.0633483	No
ABCC8	0.300159						KRCC1	-0.110075	No		SEMA4C	0.0992283	No
KRTAP10-2	0.299881						CHMP2A	-0.0602754	No		EDNRB	-0.110386	No
DMRTA2	0.299618						SIRT2	-0.0462848	No		REST	0.000623965	No
TAC3	0.299591						VPS36	-0.127377	No		KDM2B	0.11066	No
EIF3C	0.299493						PRKAG1	-0.070381	No		DAB2IP	0.0431726	No
BRICD5	0.299364						WIPI2	0.0196336	No		SOX18	0.131371	No
KRTAP12-4	0.299067						TSG101	-0.140972	No		HOXB4	-0.0878025	No
CHRFAM7A	0.298977						CLEC16A	0.0751194	No		NF1	-0.0569637	No
C17ORF82	0.298905						UBA52	0.0848833	No		DAG1	-0.012948	No
GOLGA6A	0.298708						KIAA1324	0.0443503	No		ARTN	0.138054	No
SLC30A10	0.29865						ZNF189	-0.0266595	No		ERCC2	-0.00294095	No
FIBCD1	0.298647						UVRAG	-0.0865644	No		SEMA5A	0.0355602	No
KRT71	0.298605						VPS33A	0.00597005	No		ZHX2	0.0379804	No
SMOX	0.29827						TOMM20	-0.00376832	No		FZD3	0.00169897	No
GRM3	0.298173						CLVS1	0.108162	No		HHEX	-0.124676	No
SULT1A3	0.298158						ATG13	-0.130116	No		PAX6	0.040481	No
PPP1R27	0.29812						C5	0.0531318	No		POLR2I	0.0868078	No
PAX2	0.298117						TRAPPC8	-0.149703	No		BMPR1A	0.00366862	No
ELFN2	0.298035						HSF2BP	0.0656831	No		SHOX2	0.0495379	No
KCNH6	0.297997						MTSS1	-0.046002	No		YAP1	0.0237008	No
MFSD2B	0.297937						ALKBH5	0.146023	No		BRAF	-0.0011411	No
EFCAB5	0.297852						MBD5	-0.137344	No		WNT5A	-0.0190392	No
TEX101	0.29772						TOMM7	0.0178641	No		SEMA3F	0.0800687	No
FBXW12	0.29746						ULK2	0.0205322	No		ZNRF3	0.065756	No
CMTM5	0.297445						USP30	0.0860783	No		SMAD7	-0.0385283	No
FREM2	0.297414						LSM4	0.112274	No		GCNT2	-0.0563384	No
RBFOX3	0.297359						ZKSCAN3	0.0738333	No		SALL4	0.0689566	No
IRX4	0.297236						LGALS8	-0.10192	No		TMEM100	0.0599056	No
XKR5	0.297109						RIMS3	0.115886	No		TRIM62	0.0626673	No
ZNF48	0.296694						DYNLL1	-0.0168818	No		EPHA1	0.0582313	No
RDH12	0.296617						RRAGA	-0.046791	No		TCF7L2	0.030967	No
BAAT	0.296511						PRKD2	-0.00312203	No		EFNB1	0.140452	No
RBMXL2	0.296481						TRIM17	-0.0167681	No		ZNF706	-0.149029	No
B3GAT2	0.296148						ZCCHC17	-0.0872244	No		GLIPR2	-0.136529	No
FGF17	0.296143						HDAC6	0.100145	No		NDE1	0.11172	No
AGBL1	0.295964						LAMTOR1	0.0813872	No		KLF10	-0.142848	No
PRAP1	0.295939						C8orf59	-0.0374308	No		CHRD	0.102745	No
KRT37	0.295853						MARK2	0.0306188	No		MAPK3	-0.0329407	No
FEV	0.295848						PARK7	-0.0149823	No		SEMA3D	-0.0628639	No
HRC	0.295799						STK11	0.13653	No		NKAP	-0.0062807	No
ZFR2	0.295775						MDH1	-0.0404985	No		MSI2	0.0729825	No
GABRB1	0.29569						ZNF681	-0.0216329	No		VPS72	0.112538	No
FATE1	0.295504						PHF23	0.0960614	No		CLASP1	0.019699	No
CLEC18C	0.295356						CHMP4B	0.0299546	No		FOXF2	-0.0389553	No
FGFBP3	0.295308						ZNF593	0.132603	No		WNT2B	0.120558	No
C2ORF16	0.295136						FGFBP1	-0.0765792	No		FGFR1	0.14393	No
SCX	0.294962						RHEB	-0.0480434	No		FRS2	-0.104101	No
BIRC7	0.294873						RPS27A	0.0319	No		SEMA4D	0.0240756	No
NKX6-3	0.294861						RAB12	-0.0813232	No		KITLG	-0.0483777	No
VAX1	0.294861						TMEM39B	0.0466277	No		MYC	-0.0973871	No
SPATA31D1	0.294792						RAB1B	-0.105846	No		CNOT3	0.133333	No
MIOX	0.294618						VPS37C	0.0157328	No		SMAD3	0.0339378	No
WNK2	0.294516						VPS41	-0.105365	No		SRF	-0.0216918	No
SFTPC	0.29442						VDAC1	-0.0812202	No		CTNNB1	-0.0966882	No
SKOR1	0.294407						CHMP4C	-0.130862	No		PDCD2	0.0244647	No
RNF157	0.294233						NR2C2	-0.0232239	No		SETD6	0.0535102	No
CLEC17A	0.294082						SLC35C1	0.0482056	No		POLR2B	-0.05557	No
KRTAP5-3	0.293924						IST1	-0.123543	No		LDB1	0.0794364	No
CCDC183	0.293755						C6orf106	-0.0316589	No		SDHAF2	-0.108262	No
EMILIN3	0.293687						ATG5	-0.0838486	No		SETD2	-0.0502357	No
XRCC3	0.293628						NRBF2	-0.139092	No		TEAD3	0.0380464	No
NANOS2	0.293412						BNIP1	-0.0124125	No		SKI	0.107123	No
PASD1	0.293351						TMEM39A	-0.102646	No		PUM1	-0.044645	No
ADAMTS13	0.293072						RNF185	-0.132604	No		SEMA7A	0.0583976	No
CA14	0.292941						PRKAA2	0.0357469	No		EML1	0.0529143	No
ZACN	0.292898						VTI1B	-1.15454e-05	No		CNOT2	0.0181538	No
NKX2-1	0.292825						SNF8	0.0455602	No		WNT7B	0.0140437	No
ARMC5	0.292757						FBXO7	-0.0275722	No		SOX5	0.0337437	No
CYP2C9	0.292757						TBC1D5	-0.0688621	No		ETV6	-0.122938	No
GPR26	0.292702						PIK3C3	-0.059956	No		LIF	-0.11156	No
DCX	0.292677						SNRPB	0.102005	No		SEMA3E	0.103018	No
MSI1	0.29262						CCDC36	0.126853	No		WWTR1	-0.122826	No
TMEM198	0.292524						KRT73	0.103541	No		POLR2H	0.0547616	No
CGA	0.292392						FANCL	0.0924815	No		RAB10	-0.0734833	No
TRIM42	0.292385						ATG4B	-0.0126647	No		SART3	0.137121	No
DNAH17	0.292024						HIST1H3D	0.016497	No		SIX4	0.0177801	No
LINC00588	0.291937						LAMP1	-0.0782291	No		TGFB2	-0.0452789	No
LDLRAD2	0.291876						FNBP1L	-0.0365567	No		ZNF281	0.0202789	No
ABHD16B	0.291688						CHMP6	0.0825202	No		POFUT2	-0.0356141	No
ASIC4	0.291614						MTOR	-0.0934244	No		RBPJ	-0.100264	No
BFSP1	0.291558						FXR2	0.0979433	No		POLR2J	0.0248054	No
ESRRB	0.291379						HIST1H3J	0.134414	No		LRP6	0.0747706	No
AMER2	0.291357						ACIN1	0.132064	No		CUL3	-0.0326517	No
TEDC2	0.291291						PRKAA1	-0.13875	No		ADAM15	0.0527226	No
AATBC	0.29121						ATG16L1	-0.101713	No		GPM6A	0.0502816	No
PRSS54	0.291144						PI4K2A	-0.00397003	No		POLR2A	0.0814179	No
ENTPD2	0.290974						PFKP	-0.0719652	No		ING2	-0.0242351	No
SLC12A3	0.290955						UBQLN2	-0.0456263	No		SIRT6	0.132433	No
ANKRD13B	0.290756						VPS25	-0.0481786	No		ZFP36L2	0.028476	No
SERPINA11	0.290609						STX17	-0.0801455	No		PAX8	0.0164454	No
TEX28	0.290536						TOMM5	0.110467	No		SMAD4	-0.0569843	No
WNT3	0.290385						VTI1A	0.00454976	No		CLASP2	-0.0363356	No
HILS1	0.290355						CRNKL1	0.00273354	No		RUNX1	-0.136324	No
VIL1	0.290345						EI24	-0.0338391	No		DGCR8	0.0699423	No
ATXN7L2	0.290236						VPS4A	-0.0122153	No		CNOT1	-0.108406	No
DNAJC5G	0.290035						SMURF1	-0.149489	No		FGF13	0.0367795	No
FXYD7	0.290029						UBQLN4	0.0960808	No		PHACTR4	-0.000786062	No
CCDC33	0.28962						UBB	-0.104769	No		SAV1	-0.069675	No
EFNA2	0.289591						STAM	-0.0744494	No		POLR2E	-0.0709108	No
CDHR2	0.289508						RAB23	-0.00333626	No		TWIST1	-0.0619277	No
CCDC38	0.289403						PRKAB2	0.0192348	No		EIF2AK2	-0.145369	No
SPATA46	0.28926						PDK1	-0.0176487	No		PAFAH1B1	-0.139483	No
WNK4	0.289091						HK2	0.0622246	No		POLR2D	0.0116205	No
ZDHHC22	0.289075						USP13	0.0512547	No		RTN4	-0.144733	No
GRIK1	0.289019						IPPK	-0.0215143	No		ASPM	0.107345	No
SPATA33	0.288832						NDUFB9	-0.053319	No		POLR2F	0.0194896	No
ANKRD33	0.288683						FUNDC1	-0.0206967	No		LOXL3	0.126406	No
TNNT3	0.288582						MAP1LC3B	-0.143166	No		HOXD4	0.00340446	No
RPS4Y1	0.288564						TXLNA	-0.0898309	No		ZNF335	0.120958	No
DBH	0.288519						ARSB	-0.0368369	No		MTF2	0.0335162	No
SNCB	0.288497						ATP1B1	0.118397	No		NFIB	-0.0470835	No
ADGRV1	0.288402						RBM18	-0.0981623	No		RAF1	-0.0746654	No
DND1	0.288377						ATG12	-0.113983	No		EPHA3	-0.0452404	No
LINC00207	0.288328						SLC25A19	-0.0779151	No		ARIH2	-0.0328224	No
GIPC3	0.288017						PRKAG2	-0.119498	No		SOX6	0.100832	No
PLA2G4F	0.288005						CHAF1B	-0.0047878	No		PHF14	-0.00993361	No
C3P1	0.287957						BNIP3	-0.00715348	No		SMAD2	-0.0822939	No
C17ORF102	0.287944						PIK3R4	-0.0813918	No		RACGAP1	0.0841941	No
TTBK1	0.287907						MRPS2	0.0701796	No		ERG	-0.119148	No
LOC442028	0.287766						VPS37A	-0.14246	No		HAND2	-0.0478813	No
SIGLEC15	0.287697						DAP	-0.0915317	No		XRCC5	0.0480321	No
C11ORF94	0.287627						UBQLN1	-0.0786751	No		BCL9L	0.120143	No
ACRV1	0.287433						PNPO	-0.0676273	No		ETV5	0.0303906	No
SLC17A7	0.287094						RGS19	-0.0560458	No		GSK3B	-0.0109721	No
PAX4	0.287046						USP10	0.0221049	No		POLR2C	-0.00445437	No
CEP131	0.28698						RFWD3	0.0621468	No		VEGFC	-0.0120082	No
PLCXD2	0.28691						FGF14	0.12892	No		HNRNPAB	0.0426605	No
SLC5A10	0.286741						CDC37	0.0414976	No		SOX9	-0.00239667	No
TERT	0.286613						MEX3C	0.046366	No		IRS2	0.0306824	No
SLC9A5	0.286505						CD163L1	-0.0552069	No		DAGLB	-0.0963898	No
POU3F1	0.286465						MFN2	-0.053249	No		PPP2CA	-0.0846496	No
ITPRIPL1	0.286396						EIF2S1	-0.0926522	No		TGFBR1	-0.0554621	No
IGFALS	0.286246						SNRPD1	0.0754589	No		POLR2L	-0.0174253	No
DPYSL5	0.286139						TEAD4	0.0466193	No		ETV4	0.0252221	No
BSX	0.285945						SUPT3H	0.0726655	No		POLR2G	0.0180126	No
SOX8	0.285832						SNRPB2	0.0819906	No		EPCAM	0.0989714	No
OVCA2	0.285817						NUP93	-0.0275987	No		ELAVL1	0.0758298	No
DCT	0.285799						HSPA8	-0.11812	No		GATA4	0.113091	No
FAM53A	0.285773						PEX3	-0.142667	No		FGF10	0.0616443	No
KCNN1	0.285757						VTA1	-0.127895	No		PITX2	0.0380223	No
CYP2D7	0.285722						HIST1H3B	0.0766325	No		HMGB2	0.0682915	No
C1QTNF8	0.285691						MRPS10	-0.133771	No		EDN1	-0.102384	No
DUX4L1	0.285582						SRPX	-0.0724922	No		PSMD11	-0.0617	No
MOG	0.285578						FAM13B	-0.0701301	No		BCL2	0.0660506	No
HNF4A	0.285512						PLOD2	-0.122214	No		HDAC2	0.123507	No
HOXB13	0.285499						HIST1H3C	-0.0163942	No		TGFBR3	-0.0747318	No
ENTPD8	0.285451						CHST3	0.116461	No		FAM83D	0.0648585	No
MAGEA12	0.28538						HMGB1	0.103194	No		SOX2	0.0296114	No
LOC643923	0.285295						LIX1L	-0.114642	No		DACT3	0.0351323	No
LRRC26	0.285214						P2RX5	0.0795152	No		DISC1	-0.0196977	No
PRM1	0.285207						HIST1H3H	0.0282762	No		KLF4	-0.0290053	No
MOGAT3	0.285102						HSP90AA1	-0.130837	No		NF2	-0.0315449	No
GNG13	0.284795						TOMM22	-0.0309796	No		TIAL1	-0.00147186	No
FGF19	0.284696						FOXO1	-0.07874	No		RUNX2	-0.0765008	No
LINC00482	0.28454						AKR1E2	0.0641013	No		CUL4A	0.050259	No
SCRT1	0.2845						EPG5	-0.136922	No		SNAI1	0.0449442	No
C12ORF50	0.284127						HIST1H3G	0.0716455	No		EZH2	0.138212	No
MOGAT1	0.284107						HIST1H3I	0.129304	No		WNT16	0.0911947	No
FSD2	0.284004						LMCD1	-0.112421	No		TRIM6	-0.122213	No
VASH2	0.283706										GLI3	0.0758282	No
TCAP	0.283666										STRAP	0.0414948	No
EXD3	0.283523										MEOX1	0.0566306	No
ZNF775	0.28352										LIG4	-0.128206	No
TM4SF5	0.283482										FOXA2	0.133425	No
KRTAP5-10	0.283469										HOXA7	0.140219	No
NKX3-1	0.283331										CTNNBIP1	0.0729384	No
GOLGA6L2	0.283255										HES5	0.0365007	No
SLC8A3	0.28314										WNT2	-0.0184861	No
GAPDHS	0.283043										LEF1	0.053007	No
C6ORF222	0.283029										OSR1	0.0573932	No
GHRH	0.283022										EOMES	-0.1332	No
PROZ	0.283021										GATA6	-0.103748	No
CNIH2	0.282992										WNT7A	-0.0265642	No
ADGRD2	0.282982										GSC	0.00140941	No
KCNQ2	0.282891										HEY1	0.0475685	No
ONECUT1	0.282817										HHIP	0.000147781	No
B3GNT6	0.282709
KRT31	0.282641
RHBG	0.282638
SEMA6C	0.282624
SLC6A4	0.282533
BAHCC1	0.282513
TTTY14	0.282472
KIF25	0.282456
NPAS1	0.282421
EXOSC6	0.282395
SOGA3	0.282342
FCER2	0.282061
ZNF628	0.281986
SH2D6	0.281651
GUCA1B	0.281615
INSC	0.281532
OC90	0.281532
ASCL1	0.281424
PLP1	0.281398
HEPACAM	0.281398
OPTC	0.28118
TSPEAR	0.281176
NECTIN1	0.280979
KCNC1	0.280836
GDF5	0.280826
FZD9	0.280773
NPHS1	0.280541
TMEM201	0.280493
ITIH2	0.280401
TGM6	0.280261
AQP10	0.280221
ZNRF2P1	0.280219
HCN3	0.280062
LCN9	0.280042
AJM1	0.280006
DISP3	0.27999
CTRL	0.279859
SHD	0.279755
LIN28B	0.279704
FSTL4	0.279368
OR51B5	0.279366
VGF	0.279342
ZC3H12B	0.279324
CAPN10	0.279318
SLC5A9	0.279291
TFAP4	0.279267
CSF3	0.279243
MS4A15	0.279187
AMER3	0.279142
AQP12A	0.279114
C9ORF163	0.2791
KPRP	0.279052
PNMA3	0.278937
KRT9	0.278889
MSMP	0.278753
TRIM71	0.278719
ADGRF3	0.278668
SLC25A47	0.278608
C20ORF173	0.27854
OR2AT4	0.278426
KDM8	0.278419
PLPPR1	0.278419
RNF186	0.278187
BPIFA3	0.278054
ACF	0.278049
SKOR2	0.278028
HHATL	0.277955
FOXB2	0.277929
SNX22	0.277742
CA1	0.277598
CRTC1	0.277479
ADAM33	0.277394
MEX3A	0.277368
PGLYRP3	0.277254
DEFT1P	0.277073
FSD1	0.276934
CREB3L3	0.276925
FAM151A	0.276908
ADGRD1	0.276902
ATP4A	0.276803
GOLGA7B	0.276751
RPS4Y2	0.276739
CSNK1G2-AS1	0.276638
SERPINA7	0.276525
FBXL19	0.276472
TEX14	0.276468
PKN3	0.276422
UNCX	0.276391
HNF1A	0.27624
KRT25	0.276236
C2ORF48	0.276197
ODF4	0.276065
LOC51145	0.275636
TRIM46	0.275551
CELA3A	0.275545
KRTAP10-4	0.275528
ENPP7	0.275493
BARHL2	0.275067
FETUB	0.274757
CYP2W1	0.274738
ASB16	0.274694
FGF11	0.274662
PRDM11	0.27463
COL25A1	0.274604
NBPF22P	0.274488
RTBDN	0.274481
FERD3L	0.274448
C3ORF84	0.274365
WNT1	0.274355
WNT9B	0.274228
AMTN	0.274027
PCARE	0.274006
SNORC	0.273993
G6PC	0.273964
NXF5	0.273905
LOC441956	0.273858
PDXP	0.273834
MYH13	0.273826
ATP2A1	0.273825
SLC45A2	0.273762
PRDM13	0.273676
FOXH1	0.273656
SRCIN1	0.27365
MYT1	0.273613
FBP2	0.273533
EPO	0.273488
EGR4	0.273457
CELA2B	0.273405
LINC00114	0.273384
TTR	0.273382
DLX1	0.273369
ADRA2B	0.273286
FLJ41170	0.273029
PURG	0.272921
PRSS27	0.272788
AGER	0.272679
PSG1	0.272619
COX6A2	0.272547
CCNF	0.272538
ATP11AUN	0.272488
HRH3	0.272462
AWAT2	0.272407
PHF21B	0.272368
SETD1A	0.272294
HBQ1	0.272279
FER1L5	0.272074
RTL9	0.271975
NKX2-2	0.271943
WDR62	0.271911
TOMM20L	0.27191
SPEM1	0.271894
IGSF1	0.271787
NKAIN4	0.271735
CTRB1	0.271706
ACP4	0.271571
PDE11A	0.271567
SLC29A4	0.271547
PROSER3	0.271508
NAT16	0.271461
LHX3	0.271411
KRT24	0.271399
ESX1	0.271386
HELT	0.271361
PABPN1L	0.271329
SLC22A7	0.271326
KRT32	0.271275
TBPL2	0.271113
R3HDML	0.270945
CBARP	0.270937
ALX4	0.270905
ELOA2	0.270896
HBZ	0.2708
NUTM2G	0.270784
CDT1	0.270768
LOC554207	0.270682
SLC4A9	0.270609
MIR1-1HG-AS1	0.270552
KRT84	0.270466
SULT2A1	0.270333
FRMPD2	0.270075
CD300LG	0.270058
NANOS3	0.270041
PMEL	0.269981
LOC401040	0.269837
TMC2	0.269833
CAPN12	0.269805
WDR90	0.269602
CD177	0.2695
TTLL6	0.269365
GLI2	0.269281
USP17L2	0.269213
DBX1	0.269033
ISX	0.26902
SOX10	0.269012
F9	0.269005
GRIN1	0.268985
OSBP2	0.268975
PRODH2	0.268973
ASIP	0.268935
PRDM7	0.268923
SYT9	0.268858
SLC7A14	0.26883
NKX2-5	0.268822
LINC00905	0.268779
SERPINA10	0.26877
KRTAP10-7	0.268725
HTR5A	0.268721
NUTM1	0.268562
ONECUT3	0.268517
ADGRA1	0.268472
MS4A13	0.26841
CEL	0.268407
MORC2-AS1	0.267931
SUN5	0.267759
SHISA6	0.267751
EVX2	0.267666
SPATA21	0.267645
ANGPTL6	0.267602
NODAL	0.267561
NEUROD2	0.267498
APOA5	0.267341
KRTAP10-10	0.267293
SMOC1	0.267219
MYH4	0.267191
CACNG5	0.26716
LINC00479	0.267134
DGAT2L6	0.267128
TKTL2	0.266974
SCUBE1	0.266947
NR2E1	0.26694
ADIG	0.266888
SALL2	0.266858
RHCG	0.266842
TBX10	0.266842
ZKSCAN2	0.26682
SLC6A19	0.266816
SPATC1	0.266798
CAMK2B	0.26674
SLC7A10	0.266689
ARHGAP33	0.266674
ISLR2	0.266632
PAGE3	0.266608
MAMSTR	0.266549
OR3A4P	0.266518
TMPRSS15	0.266504
SLC1A7	0.266455
FBRSL1	0.266227
SNRPA	0.266137
LRRC10	0.26599
WDR86	0.265908
FAM241B	0.265897
UMODL1	0.265844
APOB	0.265829
KRTAP5-11	0.265763
ATP2B3	0.265652
ZNF541	0.265586
TMEM200B	0.265466
APOC3	0.265359
NMRK2	0.265358
LFNG	0.265342
IL11	0.265296
CSPG4P1Y	0.265266
OLFM2	0.265242
ACTRT2	0.265212
GPR61	0.265146
COL26A1	0.265031
TMEM89	0.264956
TRHDE-AS1	0.264934
LYPD4	0.264926
ANKRD26P1	0.264804
PRR19	0.264641
CDC37P1	0.264583
MAP3K10	0.264551
FLYWCH2	0.264546
GRPR	0.264522
CXORF67	0.264497
LPAL2	0.264489
TTTY13	0.264459
COX6B2	0.264451
CCDC63	0.26435
TIGD3	0.264331
LCE1F	0.264293
NRARP	0.26419
SRRM4	0.264142
PKLR	0.264122
GPR17	0.264114
IGFBPL1	0.264085
IKZF4	0.263989
TMEM132D	0.263971
TCP10	0.263845
LOC400710	0.263824
LOC494127	0.263816
CHRM1	0.263642
B4GALNT1	0.26356
DGKK	0.263554
MYL6B	0.263324
SPRR3	0.263257
GLP1R	0.263201
UGT1A4	0.263083
TRIML2	0.262891
WIPF3	0.26286
SOX1	0.262812
H2AFY2	0.262805
AQP4-AS1	0.262703
CHRNB2	0.262688
ELANE	0.262579
DNAJB3	0.262565
LIN28A	0.262563
FTCD	0.262376
CELP	0.262351
PLA2G4D	0.26235
SIGLEC6	0.262253
OPRL1	0.262204
WSCD1	0.262182
RLBP1	0.262148
CAMK2A	0.262117
CELF3	0.2621
GRIN2B	0.262087
PNLIPRP2	0.262018
SHANK1	0.261993
RASL10B	0.261981
C22ORF42	0.261938
FAM9B	0.261922
SEPT1	0.261887
KIF21B	0.261794
C16ORF71	0.261792
FNDC8	0.261581
MAGEA5	0.261575
SEPT5	0.261545
FAM230I	0.261478
SLITRK1	0.261418
ZNF205	0.261232
CLEC4GP1	0.261147
TRPM3	0.261002
REXO1	0.260996
MYOZ3	0.260962
KCNC3	0.260941
NCR2	0.260897
GRM4	0.26065
SLC32A1	0.260608
C17ORF50	0.260578
BPY2	0.260512
POU4F1	0.260485
EPB42	0.260381
MASP1	0.260361
NCKAP5L	0.260291
OTUD3	0.260101
MMP21	0.260058
TSSK3	0.26005
TPRX1	0.260011
ACSM6	0.259924
TP73	0.25992
CNMD	0.259808
WFIKKN1	0.259805
HBE1	0.259787
OR11H4	0.259726
PSG8	0.25971
FEZF2	0.259637
NEURL1	0.259569
CRHR2	0.259443
WNT10B	0.259438
KRTAP6-1	0.259337
OPRD1	0.259283
MSLNL	0.259267
CRH	0.259245
KRTAP12-3	0.259186
VAX2	0.259163
EIF4EBP3	0.259151
SLC18A1	0.259144
HSFY1	0.259141
FIZ1	0.259074
TMEM82	0.259065
TSKS	0.259027
ADAMTS7	0.258991
RBMX	0.258931
CRYGB	0.25889
CSPG4P5	0.258872
TBC1D16	0.258746
LINC00052	0.258701
PTCH2	0.258505
GSG1	0.258445
UBQLN3	0.258373
PRKCG	0.258311
NPAS4	0.258267
HES3	0.258262
SYNPR	0.258188
MAPK8IP3	0.258169
OLIG1	0.258139
TOB2P1	0.258136
UPK2	0.258133
TFAP2B	0.258124
PDZD3	0.258079
DUSP21	0.257973
CRACR2B	0.25788
SP6	0.257848
MOBP	0.257826
CHRNA2	0.257819
TMEM105	0.257803
CEACAM16	0.257781
CACNG8	0.257767
TSSK4	0.257752
SCGB3A2	0.257713
NUDT17	0.257628
CROCC	0.257578
SEZ6	0.257545
PTMS	0.257487
C10ORF55	0.257421
PGC	0.2574
PRSS48	0.257337
GFRA4	0.25732
PLG	0.257315
KCTD16	0.257286
OSGIN1	0.257172
SPATA31D5P	0.257094
PRELID3A	0.256993
APOL5	0.256888
CCDC136	0.256855
XKR3	0.256844
ABCG5	0.256723
WASH2P	0.256698
PGLYRP1	0.256674
KCNJ3	0.256632
ADRB1	0.25658
DRD5	0.25639
AADAT	0.256369
C9ORF106	0.256367
NDOR1	0.256355
VTN	0.256282
SLC17A6	0.256257
FAM187B	0.256256
GJE1	0.256221
ALAS2	0.256189
NLRP8	0.256151
CHTF18	0.256133
BRS3	0.256121
SERPINA4	0.256052
C5ORF60	0.25601
ZSCAN2	0.255903
LOC400576	0.255848
NPC1L1	0.255806
TMEFF2	0.255747
RINL	0.255549
ISM2	0.255545
SLC38A3	0.25542
MYL7	0.255202
DNAJB8	0.255172
DTX1	0.255158
RTP5	0.25513
CYP2F1	0.25512
APOBEC2	0.255059
HABP2	0.254982
HMX2	0.254948
AGTR2	0.254902
AMIGO3	0.254848
PRODH	0.254819
ANKS4B	0.254813
FOXE1	0.254799
RAVER1	0.254655
KRTAP12-2	0.254602
KIAA1549	0.254541
SLC25A48	0.254523
MAS1	0.254468
GATA1	0.254403
SCN4A	0.254264
LINC00336	0.254146
NAT14	0.254123
CACNG7	0.254078
TRPV3	0.253981
CNTFR	0.25396
OR51I1	0.253939
CFAP58	0.253936
MYF5	0.253857
INSM2	0.253788
LRP4	0.253778
CCKBR	0.253738
SSTR3	0.253724
DLX6-AS1	0.253629
S1PR5	0.253626
LBX2	0.253612
ASAH2	0.253587
PIANP	0.253537
PNLIPRP1	0.253468
OXER1	0.25343
DNASE1	0.253353
PRR20A	0.253322
RHAG	0.253227
IRX6	0.25317
OPRPN	0.253155
PTGDR2	0.253143
CDH4	0.253113
OR51S1	0.253091
SLC5A11	0.253031
TLX2	0.253014
PHETA1	0.25301
BSN	0.253005
TPSG1	0.252989
FAM47A	0.252966
VSIG8	0.252951
LOC541473	0.252941
LRRC52	0.252941
BLACE	0.252879
CCL27	0.252845
KRTAP10-9	0.25276
LGI4	0.252734
SERINC4	0.252643
NT5M	0.252635
ALDOB	0.252623
RAB41	0.25262
LLGL1	0.252613
ZBTB12	0.252602
DSCAM	0.252582
ZNRF4	0.252517
FGF8	0.25243
PDZD7	0.252402
CPNE9	0.252319
LIPM	0.252316
NIPAL4	0.252314
OSBPL7	0.252277
CARMIL3	0.252239
OR7C1	0.252209
ZNF496	0.252184
DDT	0.25218
KRTAP5-7	0.252175
TSPYL6	0.2521
TEX13A	0.252096
CCDC13	0.251916
E2F2	0.251758
DNAI2	0.251736
APC2	0.251734
GLYCTK	0.251628
PROX2	0.251599
PIF1	0.251552
C15ORF53	0.251491
SSBP4	0.251485
HEPHL1	0.251399
MYO1A	0.251364
NKPD1	0.251231
RNASE13	0.251089
DQX1	0.251048
DNASE1L2	0.251028
ZP4	0.251008
FAM83G	0.250909
CSRP3	0.25086
FGF4	0.250858
SCUBE3	0.250768
GSC2	0.25065
CLEC4F	0.250616
KCNE5	0.250601
GFI1B	0.250595
P2RX2	0.250423
SRL	0.250396
TEX37	0.250295
F11	0.250264
ZNF618	0.250217
MAGEC3	0.25021
C10ORF82	0.250158
KIF26A	0.25012
SARDH	0.250107
GDPD4	0.250094
STMN1	0.249928
PRX	0.249914
H1FNT	0.249862
CYP7A1	0.249859
C19ORF57	0.249854
LTB4R2	0.249847
AGXT	0.249832
LCE4A	0.249783
SLC35F1	0.249751
GLT1D1	0.249748
RPS6KL1	0.249728
TRIM7	0.249679
ITPRID1	0.249617
UPK1A	0.249578
KRTAP13-4	0.249533
OR52B6	0.249507
TAS1R2	0.249485
TBX4	0.249417
DUSP15	0.249414
REG4	0.249296
GRIA1	0.249287
RD3	0.249235
SMARCD1	0.249159
HIF3A	0.249148
CYP2B6	0.249097
PRAMEF8	0.249095
RAX2	0.24908
AATK	0.24908
FUT6	0.249066
FGF23	0.249007
SYP	0.248967
SEMA6B	0.24891
GOLGA6B	0.248756
IDI2	0.248666
PROC	0.248658
CRYBA2	0.248639
ADRA1A	0.248601
KRT36	0.248595
LINC01879	0.248515
PRLH	0.248512
OR7D4	0.248505
ATOH8	0.2485
OR11G2	0.248468
LBX1	0.248454
KLHL1	0.248398
TMEM52	0.248357
TLX3	0.248348
ACTL6B	0.248323
GABRA2	0.248292
E2F1	0.248274
SEC14L5	0.248265
MRGPRX4	0.248191
HTR3D	0.248186
OR6C4	0.248137
MYH15	0.248107
MUC17	0.248091
TLDC2	0.248041
HCG9	0.248036
LHX8	0.248035
TMEM225	0.247987
DEFA8P	0.247939
FZR1	0.247878
MYL4	0.247876
SMYD1	0.247828
DHRS4L2	0.24782
HES4	0.247753
ANGPT4	0.247706
DEFA10P	0.247686
EPS8L3	0.247619
ARID3B	0.24758
KLF14	0.247425
LY6G6E	0.247323
TYR	0.247314
SLC1A6	0.247264
NLRP14	0.247252
KCNV2	0.247202
LALBA	0.247133
C10ORF62	0.247095
UCN3	0.247013
NXNL1	0.246903
MAGEA10	0.246863
LOXHD1	0.24684
SCG3	0.246787
GSX2	0.24673
NYX	0.246672
CYP2C18	0.246631
GDF5OS	0.246514
UNKL	0.246509
MAST1	0.246506
CA5A	0.246448
CLRN1-AS1	0.246395
SH3GL2	0.246394
SCART1	0.246376
ZNF213	0.246329
OLIG2	0.246235
FOXI2	0.24619
DRD4	0.246125
CRX	0.246119
MBL2	0.246098
TUBA3FP	0.24608
TRIM10	0.246053
SERPINB5	0.246029
CATSPERZ	0.246014
HCN2	0.245964
TEAD2	0.245677
CLCNKA	0.245511
ADAMTS8	0.245482
NOS2	0.245458
LRRC75A	0.245377
OR9G4	0.245366
KRT35	0.24535
OR4C3	0.24535
TRARG1	0.245261
SPNS1	0.245195
SLC1A2	0.245193
OR10G4	0.245142
MASP2	0.245085
HPCAL4	0.245082
GLRA2	0.245068
ASIC3	0.245022
KLHL31	0.245016
KRTAP6-2	0.244983
BCAN	0.24498
CNTN2	0.244976
CSMD1	0.244793
GJD4	0.244785
OR6K6	0.244672
OR6S1	0.244661
SHBG	0.244629
UPK3A	0.244628
KRTAP4-12	0.244587
IRX1	0.244536
NPSR1-AS1	0.244531
GYPE	0.244375
ZPBP	0.244373
NUTM2F	0.244347
TSSK1B	0.244323
FGD1	0.244321
TUBB2B	0.244304
SLC4A1	0.244296
KRT40	0.244226
LINC00908	0.244193
CDH7	0.244174
MYO15A	0.244142
ATG9B	0.243993
CA10	0.243862
MYO7B	0.243803
SSX1	0.24379
DLEU7	0.243774
TBC1D21	0.243757
DNAH8	0.243754
GAL3ST1	0.243715
CDC25A	0.243711
CACNB4	0.243704
RPH3A	0.243649
NMS	0.243638
SOX12	0.243628
COL11A2	0.243587
ZMAT4	0.243584
CTRC	0.243583
KRTAP2-4	0.243512
CPLX2	0.243489
ARHGDIG	0.243442
NYAP1	0.243426
FGFR4	0.243426
RDH16	0.243397
KHDRBS1	0.243367
SLCO1C1	0.243294
ITIH1	0.243212
GP1BB	0.243162
SLC35G5	0.24316
KCNJ9	0.243128
LINC00301	0.243125
DLK2	0.243041
DNTT	0.243004
CRYBA4	0.242985
MAGEA8	0.242966
LOC286238	0.242935
PITX3	0.242895
PCYT1B	0.242886
FAM45BP	0.242875
SIM1	0.242861
CHST13	0.242815
ODC1	0.242696
NPTX1	0.242665
LRRC74A	0.242539
OR10H1	0.242449
PYGM	0.242402
KRTAP19-5	0.242304
TRIM67	0.242288
POU6F2	0.242246
C16ORF91	0.242116
GLB1L3	0.242109
SPTB	0.242097
OR4D5	0.241922
SSC4D	0.241869
KCNG4	0.241806
LOC643549	0.24175
DGAT2	0.241579
IZUMO2	0.241574
LENEP	0.241523
CA7	0.241365
PAFAH1B3	0.241273
KCNA5	0.241183
GLYATL1	0.241115
MIXL1	0.24098
RS1	0.240888
EIF4E1B	0.240845
LHX5	0.24076
LDB3	0.240759
APOF	0.240556
MYL10	0.240453
ACP7	0.240322
ZBTB39	0.240199
SSTR4	0.240171
AKR1C6P	0.240165
GCM2	0.240127
MRGPRX3	0.240113
TAGLN3	0.240078
PAX7	0.239937
DRGX	0.23993
PAX3	0.239875
ASCL2	0.239826
TAC4	0.239803
C1QL1	0.239766
TPO	0.239764
LRIT1	0.239716
UMOD	0.23959
ASTL	0.239579
C8ORF82	0.239547
CPLX1	0.239529
IGSF5	0.23944
MORC1	0.239408
UPB1	0.239383
SLC26A3	0.239364
DYRK1B	0.239358
BEND4	0.239286
HAND1	0.239285
C1QL4	0.239236
CTRB2	0.239056
NDUFAF8	0.239033
SNURF	0.239008
GLS2	0.238977
NR5A1	0.2389
LMOD2	0.238895
CSMD3	0.238885
TMEM86B	0.238837
HIST1H4A	0.238815
ZNF436-AS1	0.238808
C17ORF53	0.238791
NKX2-3	0.23877
FABP7	0.238751
THPO	0.238714
CLEC2L	0.238654
RAX	0.23865
ABCA17P	0.238613
LY6G6D	0.23858
CACTIN	0.238509
OR10G2	0.238498
RBPJL	0.238413
ZDHHC1	0.238345
LOC441242	0.238246
CCDC155	0.238209
SERPINC1	0.238208
NTRK3	0.238169
KCTD19	0.238136
TNFRSF13C	0.238119
MTSS1L	0.238062
CERS3	0.237958
GPSM1	0.237931
CLDN14	0.237901
LTK	0.237901
ECE2	0.23788
FOXP4	0.237869
OPN1MW2	0.23786
NTN3	0.237843
BLOC1S3	0.237826
RTP1	0.237733
ZDHHC8	0.23762
LHX2	0.237501
SMPD3	0.237414
SCGN	0.237398
MAZ	0.237331
SPOCK3	0.237255
SSX9P	0.237218
CNNM1	0.237185
ATP1B2	0.237103
SYPL2	0.23709
DPPA3	0.237077
NEFM	0.236995
ACOT12	0.236915
LOC441239	0.236859
CNGA3	0.236842
H2BFWT	0.236779
LINC01554	0.236728
ZNF579	0.236691
ETV2	0.236647
SIX5	0.236638
ASGR1	0.236576
COCH	0.236573
PPY2P	0.236501
TCHHL1	0.23649
C16ORF92	0.236445
C22ORF24	0.236427
MIR7-3HG	0.236426
EFNA3	0.236402
PRDM12	0.236377
SPPL2C	0.236346
FGL1	0.23634
FOXG1	0.236316
GRIK4	0.236212
LINC01101	0.236211
DBNDD1	0.236207
CIB3	0.236199
KRTAP26-1	0.236194
NPAP1	0.236142
TEX19	0.236119
PCDHGA1	0.236115
MS4A10	0.236114
ADGRB2	0.236098
KHDC1	0.23607
LCT	0.236056
PDZD4	0.236007
TEX36	0.236002
VSX2	0.235906
SMTNL2	0.235745
SMCP	0.235733
KRTAP6-3	0.23572
CRYBG2	0.235697
SLC14A2	0.235695
RAET1L	0.23566
UCP3	0.235491
SPRR1B	0.235327
CABLES2	0.235325
OR2W5	0.235229
DUSP13	0.235223
APCDD1L	0.235219
TNFRSF13B	0.235183
KRTAP3-1	0.235029
KRTAP5-9	0.235023
PRR25	0.234978
KCNA4	0.234972
PNMT	0.234953
PBX4	0.234931
LDHAL6A	0.23492
KCNQ1DN	0.234916
PCDH8	0.234858
LOC284912	0.234836
RTN4RL2	0.234822
MYO18B	0.234722
CSN1S1	0.234641
ITPKA	0.234508
GUCY2C	0.234492
GDF2	0.234487
MAB21L1	0.234485
OR2B11	0.234444
CUX2	0.234352
TRH	0.23435
CARMIL2	0.234341
OR10G7	0.234318
CCDC177	0.234276
CABP1	0.234259
GRM5	0.234233
ZNF276	0.23418
FAM186B	0.234172
ASXL3	0.234157
CPLX3	0.234122
SYN3	0.234103
ZNF23	0.234048
GRM6	0.233997
ADAD2	0.233986
KIF22	0.233928
KRTAP11-1	0.233879
SAC3D1	0.233779
ZNF703	0.233739
ETV3L	0.233654
C21ORF58	0.233617
CCL16	0.233605
KRTAP10-12	0.233604
AGBL4	0.233596
MAGEB1	0.233585
CRYAA	0.233584
C8ORF86	0.23357
SPRR2D	0.233496
KRBA1	0.233475
CLCA4	0.233463
BPIFB4	0.233461
NR6A1	0.233428
TOR2A	0.233229
TREX2	0.233064
NOG	0.233044
KCNK16	0.23302
ARHGEF38	0.232998
FOXE3	0.23295
SIX2	0.23291
KIR3DP1	0.232885
CYP27C1	0.232877
GLOD5	0.232861
ITLN2	0.232781
KLHL17	0.232768
USP27X-AS1	0.232694
ZNF488	0.232667
GALNT16	0.232647
HOXD13	0.232642
USH1G	0.232593
STK35	0.232568
GIP	0.232545
MYL3	0.232536
LINC00638	0.232482
FNDC9	0.232448
PPM1G	0.232448
SOX3	0.232327
C16ORF74	0.232296
PIWIL2	0.232292
C8ORF74	0.232149
CFAP410	0.23212
AHSP	0.232114
CDHR5	0.232005
SHH	0.231986
SPACA1	0.231956
CHRND	0.231868
DEFB108B	0.23185
CACNA1I	0.231848
ZNF646	0.231845
FOXI1	0.231767
GP5	0.231719
PAK4	0.231688
VN1R4	0.231678
LINC00705	0.231677
NXF2B	0.231624
MEP1A	0.23156
MYL1	0.231534
PPY	0.231532
MYMK	0.2315
PHKG1	0.231498
ONECUT2	0.23145
FOXL1	0.231382
DCDC2B	0.231364
PAX1	0.23135
LHFPL4	0.231331
VPREB1	0.231329
SF3A2	0.231179
DCAF4L2	0.23115
CASQ1	0.231124
GFRA3	0.231058
TMIGD2	0.231034
DLL3	0.230988
MLXIPL	0.230983
SPACA4	0.230926
NAT8	0.230906
KRTAP21-2	0.230867
FXYD6P3	0.230862
C1ORF127	0.230786
HTR4	0.230736
ARSH	0.230718
KRT83	0.230596
MAGEB3	0.230585
SRY	0.230576
HJV	0.230544
DDN	0.230543
WNT8B	0.23054
LIN7A	0.230509
ITIH6	0.230424
CALCA	0.230261
OR2T11	0.230218
KIRREL2	0.230177
RIPPLY1	0.230151
OR10P1	0.230141
TRIM9	0.23012
SCAF1	0.230117
TMPRSS6	0.230071
IBA57	0.23
SIGLECL1	0.229983
MS4A3	0.229901
DAO	0.229879
C8G	0.229877
IL22	0.229772
OR2W1	0.229682
INCENP	0.229667
CT55	0.229637
TNK2	0.229619
HAO1	0.229537
KLHL25	0.229468
GBX2	0.229441
GALR2	0.229439
TMEM179	0.229415
F2	0.229369
UTF1	0.229349
MIR4697HG	0.229339
FAM222A-AS1	0.229309
KRTAP13-1	0.229285
MYOD1	0.229207
KRT72	0.22912
FGF22	0.229017
DCST2	0.229016
PRDM9	0.229007
H1FX	0.228988
NRL	0.228987
C3ORF56	0.228955
RSPH14	0.228942
GALR1	0.228826
KCNJ12	0.228822
CA4	0.228767
CCNJL	0.228717
DDI1	0.228711
TSGA10IP	0.228707
VWA7	0.228671
BRAT1	0.22864
SERPIND1	0.228591
GFAP	0.228433
INA	0.228388
FAM168A	0.228369
KCNH5	0.228338
LINC01124	0.228264
SDK2	0.228205
CECR2	0.228187
TMPRSS11D	0.228159
ZNF296	0.228094
TMEM174	0.22792
ANK1	0.227906
CLDN17	0.227905
DYTN	0.227881
PAK5	0.227878
ETNPPL	0.227842
MAPK8IP1	0.227769
TBC1D26	0.227721
CCL1	0.227716
ISL2	0.227641
RFX4	0.227635
CHAT	0.22761
RHBDL1	0.227562
FEZF1	0.227539
LCE3E	0.227524
RAB40A	0.227508
FZD8	0.227485
PRTN3	0.227448
AFP	0.227403
SLC35B4	0.227316
OR6C74	0.227286
TTC9B	0.227271
PGPEP1L	0.227267
GTSF1L	0.227242
NUP210L	0.227227
MGC10814	0.227187
SLC13A4	0.22712
SCNN1D	0.227
IAPP	0.226931
GRIA4	0.226878
METTL22	0.226847
ZIC4	0.22679
MYH2	0.226753
CDK5R2	0.226597
IL36G	0.226595
FAM131C	0.226446
CACNA1B	0.226432
TOX2	0.226426
MARCKSL1	0.226379
TSSK6	0.226197
DLX6	0.226029
REM2	0.226027
OR13J1	0.225983
C1ORF226	0.225957
PRKAG3	0.225936
MLANA	0.225862
PRAMEF12	0.225845
CHRNA7	0.225838
TUBB8	0.225816
PRSS53	0.225804
MAP4K1	0.225787
GSDMA	0.225782
ZMYND19	0.225689
TBX6	0.225598
GUCY2F	0.225478
FOXS1	0.225384
OR6A2	0.225321
ARHGEF16	0.225285
GPR27	0.2251
NRG1	0.22502
FABP2	0.224977
RGMA	0.224973
OR7G2	0.224953
RFX2	0.224932
TECTA	0.224869
ADARB2	0.224859
FLYWCH1	0.224767
C8A	0.224752
RNF26	0.224746
FAM215A	0.224729
INKA2	0.224723
SCN3A	0.224714
DNAH9	0.224681
AARS2	0.224627
CARD18	0.224567
PSMB11	0.224538
CITED1	0.224525
NLRP4	0.224521
GNRH2	0.224502
PAPPA2	0.224484
C15ORF56	0.224453
MYOT	0.22443
NYAP2	0.22441
DUXA	0.224395
LAMB4	0.224282
LOC339059	0.22426
KCNIP2	0.224241
CHST8	0.224234
CNTNAP1	0.224205
P2RX6	0.224169
OPN4	0.224163
TRPC5	0.224097
ZNF768	0.224086
ST8SIA2	0.224064
RAB9B	0.224049
MAPT	0.224022
KCNA10	0.224018
TPTE	0.223947
OTOF	0.223933
POU5F2	0.223918
OTOS	0.223807
DUPD1	0.223735
DAZ2	0.223719
NXT1	0.223717
HDGFL1	0.223699
CPA1	0.223665
PAXX	0.223661
OR6F1	0.223646
PANX2	0.223619
PAH	0.223606
P2RY4	0.223588
VN1R3	0.223539
TRIM49	0.223528
TNNI1	0.223511
CAPN11	0.223483
PRSS3	0.223483
PSG5	0.223463
SULT1C3	0.223435
ACTL9	0.223399
BHLHA15	0.223378
AVP	0.223372
C16ORF78	0.22335
ULBP1	0.22329
HTR1D	0.223253
STX1A	0.223216
LTBP4	0.223214
PKD1	0.223188
APOM	0.223124
FGG	0.223113
FOXC2	0.223111
SCTR	0.223022
LYZL2	0.222929
ZNF679	0.222909
RHOXF2B	0.222876
DSG4	0.222785
NLRP1	0.222656
HMGB3	0.222637
ZAN	0.222599
OR4C11	0.222597
POU3F4	0.222579
ADAM18	0.22253
PGAM2	0.222525
SLC5A6	0.222349
PRR23B	0.222344
LOC441601	0.222333
ADAMTS10	0.222302
VARS2	0.222178
BPIFB2	0.222167
POM121L9P	0.222164
AAAS	0.22215
ARMS2	0.22213
TSPEAR-AS2	0.222115
RAC3	0.222115
EXOC3L2	0.222095
SEMA4G	0.222092
HOXC12	0.222081
CALHM1	0.221989
CACNA1A	0.221988
THEG	0.221897
C20ORF96	0.221816
MKRN3	0.221812
ABCB5	0.221773
RGS8	0.221747
DDX11	0.221734
TTTY10	0.221705
DHX34	0.221703
KIAA1614	0.221674
CTAG2	0.22159
OR2G2	0.22156
PRAMEF10	0.221553
CFAP46	0.221546
LELP1	0.221523
APOC4	0.221505
TGM7	0.221447
RAB3B	0.221436
OR10J3	0.221371
PSG11	0.221339
MDGA2	0.221328
GRIN3B	0.221315
ENO3	0.221313
LRRC14B	0.22131
TCF23	0.221269
PPP1R3F	0.221225
C22ORF34	0.221215
BARHL1	0.221203
UCN2	0.221195
ASCL4	0.221069
DEFB130A	0.220992
LOC654780	0.220983
C2ORF78	0.220827
ATP8B3	0.220791
USP50	0.220784
KRTAP5-2	0.220669
OR3A2	0.22065
IL37	0.220633
FAM226A	0.220536
CCDC62	0.220493
MMD2	0.220472
HIST1H2BA	0.220468
CLPSL2	0.220374
OR6C75	0.220361
PROCA1	0.220282
SLC8A2	0.220013
SPIRE2	0.219973
GPR152	0.219967
OR56B4	0.219939
GINS2	0.21982
DMRTC2	0.219774
PRB3	0.219773
DEFA5	0.219705
PRRG3	0.219652
DAND5	0.219638
PTCHD4	0.219631
ABHD17A	0.219618
SPRN	0.219616
MYPN	0.219603
ANKFN1	0.219598
DDX3Y	0.219451
TMEM95	0.219421
SLC22A9	0.219365
ZIM2	0.219357
HR	0.219353
ACSM2B	0.219312
NECAB2	0.219298
IL36B	0.21929
UBE2O	0.219287
AFM	0.219248
EGFL7	0.219234
LHFPL3	0.219216
MYH8	0.219201
CFAP65	0.219145
TEX44	0.219142
HSD17B2	0.219086
ASCL3	0.219045
UCP1	0.218991
GYPB	0.218963
SLC10A4	0.218952
KRT74	0.218877
GP6	0.218831
ZC3H12D	0.218819
UGT1A6	0.218815
ALOXE3	0.218754
SPEM2	0.218751
C10ORF90	0.218734
TPRXL	0.218704
ZSCAN1	0.218703
RGS12	0.218685
CHRNA4	0.218635
RIT2	0.218622
CTNNA3	0.218588
KLK2	0.218543
DRD2	0.21854
NT5C1A	0.218477
IGSF9B	0.218348
ADAMTS19	0.218291
LINC01018	0.21828
RTL4	0.218271
LMX1A	0.218254
ABCC2	0.218203
TLE6	0.218192
VENTXP1	0.218151
PCSK9	0.218148
OR52M1	0.218131
DCC	0.218061
PTH2	0.218058
KCNJ4	0.21797
C19ORF54	0.217947
WNT3A	0.217912
CHRNA10	0.217894
ALPI	0.217893
BARX1	0.217801
TMEM155	0.217755
DHH	0.217716
SYN1	0.217697
ZNF71	0.217583
DPPA5	0.21757
CKM	0.217552
SLC22A8	0.217525
PGLYRP2	0.217506
CELA1	0.217474
MIR600HG	0.217343
LEFTY2	0.217281
DDX51	0.217228
SMO	0.217194
LINC00602	0.217185
FRMD8P1	0.217182
OR51D1	0.217151
SYT10	0.217095
NRAP	0.217073
ARHGEF15	0.217073
POU1F1	0.217058
ZP1	0.217005
C8B	0.216999
IGF2-AS	0.21698
MCCD1	0.216973
CCR9	0.216961
KHDC3L	0.216957
CLDN9	0.216947
PHF24	0.216919
ABCC12	0.216835
SOX17	0.216834
DLX4	0.216806
MPZ	0.216747
COL19A1	0.216715
C19ORF47	0.216694
FGB	0.216688
SEPHS1	0.216609
ZP2	0.216572
GPRACR	0.216568
WDR87	0.21644
C1ORF94	0.216384
AMH	0.21638
ACOXL	0.216379
CCR10	0.216345
SLC22A6	0.216332
CAD	0.216328
IFNL3	0.216304
CACNA2D2	0.216134
ARGFX	0.216111
SLC22A24	0.216049
TAF7L	0.215991
JARID2	0.215877
GABRR2	0.215842
RNFT2	0.215837
TAL1	0.215811
CD164L2	0.215797
SNHG11	0.215777
GJA8	0.215775
ODF3L2	0.215773
C5ORF38	0.215721
BTNL2	0.215671
MEIOB	0.215657
CHRM2	0.215531
UGT3A1	0.215495
ORC1	0.215477
ALOX15	0.215477
CPS1	0.215423
CNTNAP4	0.215404
CRYBA1	0.215397
SLC19A1	0.215377
FAM69B	0.215296
LMNB2	0.215221
KRTAP1-5	0.215198
POMGNT2	0.21518
TMEM183B	0.215159
MEN1	0.215146
FOXN3-AS2	0.215084
CBLN1	0.215039
TELO2	0.215008
ANGPTL7	0.214998
ZNF648	0.214977
LGALS13	0.214975
MIA2	0.214962
OR52B2	0.214951
NOBOX	0.214947
HS6ST2	0.2149
SIM2	0.214882
KIR3DL3	0.214874
PTPRT	0.21482
KRT1	0.214785
CLCN1	0.214768
TNNC2	0.214698
PHYHIP	0.214654
ACER1	0.214624
KRTAP4-2	0.214609
CNTNAP5	0.214581
TMEM31	0.214498
DLEC1	0.214486
BPIFB6	0.214441
GALR3	0.214431
ARPP21	0.214424
TREML2	0.214423
IGSF3	0.214348
OR2Y1	0.214346
NCAN	0.214281
MIP	0.214273
ANKRD30B	0.214236
GSG1L	0.21423
C1QL2	0.214174
HIC2	0.214156
CBX4	0.214135
ADD2	0.214131
HTR6	0.214116
AMHR2	0.21411
NELL1	0.214108
AQP2	0.2141
ZNF705A	0.214098
B4GALNT4	0.214038
LINC00315	0.21399
ANKRD30BP2	0.21399
PYY	0.213929
MLNR	0.213851
GPRIN1	0.213748
DSPP	0.213653
CDAN1	0.21365
CDK4	0.213646
GNAT1	0.213604
UGT1A1	0.21358
KCNIP3	0.213543
DNAAF3	0.213541
KIR3DL1	0.213537
PRAMEF2	0.213499
SLC25A42	0.213473
FAM71B	0.213427
SNRPF	0.213349
LINC01465	0.213323
CACNG6	0.213284
CFAP74	0.213274
HTR3C	0.213219
FAM78B	0.213184
MUC6	0.213182
LOC440700	0.213177
OR8J3	0.213152
CALML3	0.213105
SMR3B	0.213046
GLRA3	0.213038
LTB4R	0.213017
SERPINA12	0.212979
GRIN2D	0.212951
SERPINA6	0.212929
TEPSIN	0.212922
KNG1	0.212911
HS3ST4	0.212907
KCNK12	0.212878
ADAM2	0.21278
NKX2-8	0.212751
KCNH1	0.212721
RND2	0.212685
NNAT	0.212674
HPX	0.212668
BASP1-AS1	0.212668
PANX3	0.212663
B4GALNT2	0.212638
ST20-AS1	0.212562
ANKRD9	0.212545
INHBC	0.212529
DPPA4	0.212503
AIRE	0.21246
PRLHR	0.212442
BFSP2	0.212372
GDF10	0.21235
MYO16	0.212337
ALDH3A1	0.212257
SLC22A11	0.21225
COL28A1	0.212247
OR1J1	0.212244
ZNF777	0.212237
KRTAP5-5	0.212214
PRRT1	0.212189
GPLD1	0.212184
CDX4	0.212183
STUM	0.212144
TRPC7	0.212143
KCNK10	0.212136
ATP4B	0.211971
MUC21	0.211945
RND1	0.211915
TSPY2	0.21191
PSG4	0.211783
THOP1	0.211759
SAPCD1	0.211683
SERPINB12	0.211635
WASH5P	0.211524
TUBA3E	0.211516
AGXT2	0.211429
MC5R	0.211377
HRNR	0.211246
FOXR1	0.211241
HEMGN	0.211195
HES6	0.211137
FAM163A	0.211135
SPATA12	0.211129
BEGAIN	0.211111
NRM	0.211097
KLHL40	0.211095
ZNF428	0.211085
APLP1	0.21106
TUB	0.211027
PRSS57	0.210981
GSX1	0.210972
MPIG6B	0.210917
BMP15	0.210911
SLC9A3	0.210863
SPTBN4	0.210778
PIAS4	0.210693
MAGEC2	0.210682
ARSI	0.210681
TFF1	0.210527
SERPINF2	0.210484
LOC407835	0.210408
CDX1	0.21033
ZFHX2	0.210283
NPHS2	0.21027
FAM43B	0.210238
KISS1	0.210183
PCDHA13	0.210168
SPATA31E1	0.210168
ZIC3	0.210142
SSPO	0.2101
LINC00898	0.210071
OTOP1	0.210011
C16ORF82	0.209973
ARHGEF4	0.209961
POPDC3	0.209943
FADS6	0.209799
CTXN3	0.209776
HNRNPA0	0.209766
TINCR	0.209727
NR1I2	0.209692
MRPL55	0.209692
TLL2	0.209686
FAM71D	0.209664
GPR50	0.209479
NLGN4Y	0.209471
TUBB4A	0.209467
PIK3CD-AS1	0.209442
HIST1H4C	0.209381
KRTAP19-3	0.209365
PTPRN	0.209364
AZU1	0.209333
MUSK	0.209252
IL17F	0.209235
ERF	0.209172
SLC22A10	0.209167
TROAP	0.20916
STRA6	0.209138
EP400P1	0.209133
KRTAP1-1	0.209112
LCN8	0.209096
KRTAP5-1	0.208961
FER1L6	0.208894
IQCF1	0.208779
KCNF1	0.208682
KLHL30-AS1	0.208632
KIF17	0.208579
ADGRG7	0.208579
S100A7L2	0.208419
ARRDC1-AS1	0.208361
MGAT4EP	0.20827
TRIM15	0.208248
OR11H6	0.208241
GPX2	0.208191
MRGPRX2	0.208154
TAF1C	0.208075
CIRBP-AS1	0.20807
PATE2	0.208063
C2ORF83	0.208015
CTXN1	0.208005
SERPINA9	0.208004
CNTNAP2	0.207916
MAGEB16	0.207908
RPL3L	0.207879
TNP1	0.207832
HMGA2	0.207815
KRTAP19-1	0.207765
KRTAP23-1	0.207678
TMEM143	0.207673
C2CD4C	0.207655
TULP1	0.207636
CHRM4	0.207596
LINC00671	0.207552
INO80E	0.207511
KCNK4	0.207501
C10ORF120	0.207456
[truncated: 3,884 more rows]
