# Supplementary material for: CBX2 identified as driver of anoikis escape and dissemination in high grade serous ovarian cancer
Source: Oncogenesis. 2018 Nov 26;7(11):92. doi: 10.1038/s41389-018-0103-1 (PMC6255906; doi:10.1038/s41389-018-0103-1)
Supplement: Supplementary file 10 — Supplementary Table 5 [file 41389_2018_103_MOESM10_ESM.xlsx]

## Sheet: T5 CBX2_ALDH
Supplemenatry Table 5, Wheeler and Watson et al 2018
Gene	Pearson Correlation (r)	Spearman Correlation (r)
ALDH1A1	-0.1	-0.13
ALDH2	-0.12	-0.14
ALDH3A1	0.19	0.21
ALDH3B1	-0.08	-0.12
ALDH1A3	-0.14	-0.15
ALDH3B1	-0.16	-0.12
ALDH3B2	-0.09	-0.12
ALDH9A1	-0.06	-0.07
ALDH3A2	-0.03	-0.04
TCGA Data (n = 489, Nature, 2011)
