# Supplementary material for: CBX2 identified as driver of anoikis escape and dissemination in high grade serous ovarian cancer
Source: Oncogenesis. 2018 Nov 26;7(11):92. doi: 10.1038/s41389-018-0103-1 (PMC6255906; doi:10.1038/s41389-018-0103-1)
Supplement: Supplementary file 11 — Supplementary Table 6 [file 41389_2018_103_MOESM11_ESM.xlsx]

## Sheet: T6 Primers
Supplementary Table 6, Wheeler and Watson et al 2018
Gene	Direction	Sequence (5’-3’)
CBX2	Forward	CGGCTGGTCCTCCAAACATAA
CBX2	Reverse	CAGAACCGGAAGAGAGGCAA
18sRNA	Forward	AACTTTCGATGGTAGTCGCCG
18sRNA	Reverse	CCTTGGATGTGGTAGCCGTTT
ALDH3B1	Forward	TACGCCTTCTCCAACAGCAG
ALDH3B1	Reverse	GTCATGTGCATGAAGCCGTC
ALDH2	Forward	GGTGTGGTCAACATTGTGCC
ALDH2	Reverse	ATTACGCGGCCAATCTCAGT
ALDH3A1	Forward	AAGAGGAGATCTTCGGGCCT
ALDH3A1	Reverse	TAATCACCTTGTCGTTGCTGGA
MYLK	Forward	TCAACAGGGTCACCAACCAG
MYLK	Reverse	GGGGTCTGGGTATCCTTCAAT
NOG	Forward	TGGTGGACCTCATCGAACAC
NOG	Reverse	ATGAAGCCTGGGTCGTAGTG
TNFSF10	Forward	TGCGTGCTGATCGTGATCTT
TNFSF10	Reverse	CATTCTTGGAGTCTTTCTAACGAGC
SOX4	Forward	CCCAGCAAGAAGGCGAGTTA
SOX4	Reverse	CATCGGCCAAATTCGTCACC
